# Supplementary material for: Commute trips in Norwegian cities: Data combining trip characteristics and revealed mode choice
Source: Data Brief. 2021 Aug 22;38:107319. doi: 10.1016/j.dib.2021.107319 (PMC8397894; doi:10.1016/j.dib.2021.107319)
Supplement: Supplementary file 1 [file mmc1.csv]

Car_dummy	PT_dummy	Time_PT	Time_car	Traveltimeratio	One_transfer	Twoormore_transfers	Walkingdistance_500m	Waitingtime_5min	Highfrequency	Tripdist_20km	Oslo	Highincome	Higheducation	Woman	Age
1	0	133,666666666667	50,8166666666667	2,63037061331584	1	0	1	1	0	1	1	0	0	1	61
1	0	128,216666666667	56,9166666666667	2,25270863836018	1	0	1	0	0	1	1	1	1	0	37
1	0	1059,65	19,1166666666667	55,4306887532694	0	1	1	1	0	0	0	1	1	1	39
1	0	1086,36666666667	18,6833333333333	58,1462979482605	0	1	0	1	0	1	0	1	1	1	39
0	1	178,816666666667	73,8166666666667	2,42244298938812	0	1	1	1	0	1	1	1	0	1	15
1	0	87,1666666666667	17,65	4,93862134088763	0	0	1	0	0	0	0	1	1	0	44
1	0	178,816666666667	72,9666666666667	2,45066240292371	0	1	1	1	0	1	1	0	1	0	31
1	0	148,916666666667	30,55	4,87452264048009	0	1	1	1	0	1	0	1	1	0	42
1	0	73,4333333333333	14,7666666666667	4,97291196388262	0	0	1	0	0	0	0	1	1	1	54
1	0	73,65	14,8333333333333	4,96516853932584	0	0	1	0	0	0	0	0	1	0	40
1	0	101,916666666667	40,1	2,54156275976725	1	0	1	1	0	1	1	1	0	0	38
1	0	81,5	11,7166666666667	6,95590327169274	0	0	1	0	0	0	0	1	0	0	48
1	0	70,2833333333333	15,3666666666667	4,57375271149675	0	0	1	0	0	0	0	1	0	0	35
1	0	135,483333333333	29,55	4,58488437676255	1	0	1	1	0	1	1	1	0	0	48
1	0	70,45	28,15	2,50266429840142	0	0	1	0	0	0	0	1	0	0	48
1	0	60,7166666666667	11,3833333333333	5,33382137628111	0	0	1	0	0	0	0	1	1	0	39
1	0	175,066666666667	103,4	1,69310122501612	0	1	1	1	0	1	1	1	1	0	51
0	1	1188,35	484,55	2,45248168403673	0	1	1	1	0	1	0	1	1	0	39
0	1	103,083333333333	51,5333333333333	2,0003234152652	1	0	1	0	0	1	1	0	0	1	62
1	0	77,6	35,85	2,16457461645746	1	0	1	1	0	1	0	1	1	0	61
1	0	276,6	120,066666666667	2,30372015546918	1	0	1	1	0	1	0	1	1	0	65
1	0	64,3666666666667	18,9166666666667	3,40264317180617	0	0	1	0	0	0	0	1	1	1	44
1	0	76,1	17,6166666666667	4,3197729422895	0	0	1	0	0	0	0	1	1	1	44
1	0	166,083333333333	69,2166666666667	2,39947026246087	1	0	1	0	0	1	0	1	1	0	57
1	0	139,016666666667	48,0666666666667	2,89216366158114	0	1	1	1	0	1	1	1	1	1	33
1	0	99,7333333333333	25,9	3,85070785070785	1	0	1	0	0	0	0	0	0	0	39
1	0	61,4333333333333	21,0333333333333	2,92076069730586	0	0	1	0	0	0	0	1	1	0	67
0	1	134,533333333333	59,2166666666667	2,27188291584576	0	0	1	0	0	1	1	1	1	1	55
1	0	97,7833333333333	25,6666666666667	3,80974025974026	0	1	1	1	0	1	0	0	1	0	27
1	0	78,85	16,7833333333333	4,69811320754717	0	0	1	0	0	0	0	1	1	1	63
1	0	61,2666666666667	16,2833333333333	3,7625383828045	0	0	1	0	0	0	0	1	1	1	63
1	0	118,916666666667	26,85	4,42892613283675	1	0	1	0	0	1	0	0	0	0	57
1	0	62,8833333333333	26,5833333333333	2,36551724137931	0	0	1	0	0	1	0	1	0	0	43
1	0	165,05	76,1	2,1688567674113	0	1	1	1	0	1	1	1	1	0	35
1	0	95,2833333333333	10,3666666666667	9,19131832797428	0	0	1	0	0	0	0	1	0	0	53
1	0	78,95	17,8166666666667	4,43124415341441	0	0	1	0	0	0	0	1	0	0	40
0	1	184,4	81,2166666666667	2,27046993638416	1	0	1	1	0	1	1	1	1	1	41
1	0	997	15,6	63,9102564102564	0	0	1	0	0	0	0	0	0	0	59
1	0	92,95	23,4333333333333	3,96657183499289	1	0	1	1	0	1	0	1	0	0	21
1	0	129,6	15,3166666666667	8,4613710554951	0	0	1	0	0	1	0	0	0	0	59
1	0	129,6	15,3166666666667	8,4613710554951	0	0	1	0	0	1	0	0	0	0	59
1	0	94,5	26,2166666666667	3,60457724094088	1	0	1	1	0	1	0	1	1	0	41
1	0	62,2666666666667	22,9333333333333	2,71511627906977	1	0	1	0	0	0	0	1	0	0	53
1	0	43,8166666666667	9,23333333333333	4,74548736462094	0	0	1	0	0	0	0	1	0	0	72
1	0	154,233333333333	66,1	2,33333333333333	0	1	1	1	0	1	1	1	1	1	51
0	1	706,683333333333	29,4	24,0368480725624	0	0	1	0	0	1	0	1	1	0	60
1	0	85,4666666666667	25,6333333333333	3,33420026007802	0	0	1	0	0	0	0	1	1	0	47
1	0	73,15	21,9666666666667	3,33004552352049	0	0	1	0	0	1	0	0	1	1	63
1	0	70,9333333333333	21,4333333333333	3,3094867807154	0	0	1	0	0	1	0	0	1	1	63
1	0	78,0166666666667	18,1166666666667	4,30634774609016	0	0	1	0	0	0	0	1	1	0	45
1	0	58,3666666666667	19,4	3,0085910652921	0	0	1	0	0	0	0	1	1	0	45
1	0	88,5166666666667	24,45	3,62031356509884	1	0	1	1	0	0	0	0	1	1	58
1	0	62,1166666666667	26,6833333333333	2,32792004996877	0	0	1	0	0	1	0	1	1	0	41
1	0	997	14,9166666666667	66,8379888268156	0	0	1	0	0	0	0	0	0	0	59
0	1	150,4	87,4833333333333	1,71918460659173	1	0	1	1	0	1	1	1	1	0	31
0	1	74,15	16,2333333333333	4,56776180698152	0	0	1	0	0	0	0	1	0	0	41
1	0	60,8	38,6833333333333	1,57173632055149	0	0	1	0	0	0	1	1	1	0	58
0	1	106,133333333333	59,5166666666667	1,78325399047886	0	0	1	0	0	1	1	1	1	1	49
1	0	163,683333333333	64,55	2,53576039246063	0	1	1	1	0	1	1	1	0	0	53
1	0	64,25	8,33333333333333	7,71	0	0	1	0	0	0	0	0	1	1	63
0	1	52,8	27,1	1,94833948339483	0	0	1	0	0	0	0	1	1	0	41
1	0	70,8833333333333	12,4666666666667	5,68582887700535	0	0	1	0	0	0	1	0	0	0	55
1	0	109,35	14,8666666666667	7,35538116591928	0	0	1	0	0	0	0	1	1	0	44
1	0	139,366666666667	19,7833333333333	7,04465037910699	1	0	0	1	0	1	0	1	0	0	40
1	0	115,15	27,1666666666667	4,23865030674847	1	0	1	0	0	0	0	1	0	1	54
1	0	98,2	30,5	3,21967213114754	1	0	1	1	0	1	1	1	0	0	30
0	1	165,233333333333	80,3666666666667	2,05599336374948	1	0	1	0	0	1	1	1	0	1	47
1	0	575,766666666667	159,55	3,60869111041471	0	1	1	1	0	1	0	1	1	0	50
1	0	140,05	24,3666666666667	5,74760601915185	1	0	0	1	0	1	0	1	0	1	54
1	0	46,55	14,65	3,17747440273037	0	0	1	0	0	0	1	1	1	0	44
1	0	51,4	9,38333333333333	5,47779751332149	0	0	1	0	0	0	0	1	0	0	44
1	0	51,0666666666667	13,9333333333333	3,66507177033493	0	0	1	0	0	0	0	1	1	1	56
0	1	175,15	75,3166666666667	2,32551449435716	0	1	1	1	0	1	1	0	1	0	58
1	0	62,15	20,1666666666667	3,08181818181818	0	0	1	0	0	0	0	1	1	1	44
1	0	72,4333333333333	15,65	4,6283280085197	0	0	1	0	0	0	0	1	0	0	30
1	0	61,9	15,4166666666667	4,01513513513513	0	0	1	0	0	0	0	1	0	0	30
1	0	85,4166666666667	27,5666666666667	3,09854897218863	1	0	1	1	0	1	0	1	1	1	45
1	0	84,6	36,5666666666667	2,31358249772106	0	0	1	0	0	1	0	1	1	0	56
1	0	40,1833333333333	11,75	3,41985815602837	0	0	1	0	0	0	0	1	1	1	53
0	1	128,533333333333	61,0166666666667	2,10652827096422	1	0	1	1	0	1	1	1	1	1	29
1	0	68,9333333333333	21,6333333333333	3,1864406779661	1	0	1	0	0	0	0	0	0	0	41
1	0	122,65	26,3	4,66349809885932	0	0	1	0	0	1	0	1	0	0	47
1	0	55,0166666666667	14,4333333333333	3,81177829099307	0	0	1	0	0	0	0	0	1	1	27
0	1	191,75	94	2,03989361702128	1	0	1	0	0	1	1	0	1	1	37
0	1	100,783333333333	52,3333333333333	1,92579617834395	0	0	1	0	0	1	1	0	1	0	50
1	0	1064,56666666667	36,3166666666667	29,3134465351078	1	0	1	1	0	1	0	1	1	0	39
0	1	73,5166666666667	25,4833333333333	2,88489208633094	0	0	1	0	0	0	0	1	1	1	52
1	0	99,8666666666667	31,9166666666667	3,1289817232376	1	0	1	1	0	1	1	0	1	0	41
1	0	76,8666666666667	24,5	3,13741496598639	1	0	1	0	0	1	0	0	0	1	65
1	0	78,05	14	5,575	0	0	1	0	0	0	0	1	1	0	52
1	0	77,3333333333333	12,9333333333333	5,97938144329897	0	0	1	0	0	0	0	1	1	0	48
1	0	162,416666666667	80,9166666666667	2,00720906282183	0	1	1	1	0	1	1	1	1	0	44
1	0	66,35	13,35	4,97003745318352	0	0	1	0	0	0	0	1	1	1	40
1	0	122,2	47,1833333333333	2,58989756269869	1	0	1	0	0	1	1	1	0	1	42
1	0	84,25	19,4	4,34278350515464	1	0	0	0	0	0	0	0	0	0	71
0	1	199,4	90,5833333333333	2,20128794848206	0	1	1	1	0	1	1	1	1	0	59
0	1	164,666666666667	80,7	2,04047914085089	0	0	1	0	0	1	1	0	1	0	52
0	1	66,3333333333333	11,95	5,55090655509066	0	0	1	0	0	0	0	0	0	1	18
0	1	69,2666666666667	44,4	1,56006006006006	0	0	1	0	1	1	1	0	0	1	58
1	0	159,966666666667	88,9833333333333	1,79771492788912	1	0	1	1	1	1	1	0	1	0	29
1	0	63,65	15,2833333333333	4,16466739367503	0	0	1	0	0	0	0	0	0	1	19
1	0	47,1166666666667	12,95	3,63835263835264	0	0	1	0	0	0	1	0	0	0	31
1	0	166,166666666667	28,3166666666667	5,86815773984697	1	0	1	1	1	0	0	1	0	1	56
1	0	75,0166666666667	16,75	4,47860696517413	1	0	1	1	0	0	0	1	0	0	28
1	0	92,3	29,2333333333333	3,15735461801596	1	0	1	1	0	1	0	1	0	0	57
1	0	51,9833333333333	14,75	3,52429378531073	0	0	1	0	0	0	0	1	1	1	43
1	0	890,833333333333	29,7	29,9943883277217	1	0	1	1	0	1	0	1	0	0	57
1	0	52,2666666666667	9,58333333333333	5,45391304347826	0	0	0	0	0	0	0	1	0	0	38
1	0	93,8333333333333	45,7833333333333	2,04950855478704	1	0	1	1	0	1	1	1	0	0	57
1	0	169,15	62,9333333333333	2,68776483050847	0	1	0	1	0	1	0	0	0	0	30
0	1	105,116666666667	59,2833333333333	1,77312341861119	0	0	1	0	0	1	1	1	0	1	54
1	0	63,5166666666667	20,3833333333333	3,11610793131644	0	0	1	0	0	0	1	0	1	1	61
1	0	46,3833333333333	16,5833333333333	2,79698492462312	0	0	1	0	0	0	0	1	1	1	66
1	0	108,85			1	0	1	1	0	1	1	1	0	1	49
1	0	50	18,8333333333333	2,65486725663717	0	0	1	0	0	0	0	1	1	1	52
1	0	90,85	18,8666666666667	4,81537102473498	0	0	1	0	0	0	1	1	1	1	45
1	0	65,7	15,7666666666667	4,16701902748414	0	0	1	0	0	0	0	1	1	0	54
1	0	126,483333333333	70,5666666666667	1,79239489844119	0	1	1	1	0	1	1	0	0	0	32
1	0	52,1833333333333	14,2333333333333	3,66627634660422	0	0	1	0	0	0	1	1	0	1	60
1	0	60,6333333333333	21,4	2,83333333333333	1	0	1	0	1	0	0	0	0	1	23
1	0	76,3166666666667	17,0833333333333	4,46731707317073	0	0	1	0	0	0	0	1	1	1	51
1	0	48	9,23333333333333	5,1985559566787	0	0	1	0	0	0	0	1	0	0	60
1	0	65,4666666666667	18,45	3,5483288166215	0	0	1	0	0	0	0	1	1	0	58
1	0	65,45	17,9166666666667	3,65302325581395	0	0	1	0	0	0	0	1	1	0	58
1	0	720,183333333333	75,8333333333333	9,49692307692308	1	0	1	1	0	1	1	1	1	0	46
1	0	47,8	11,85	4,0337552742616	0	0	1	0	0	0	0	1	1	1	56
1	0	51,15	13,8833333333333	3,68427370948379	0	0	1	0	0	0	0	0	0	0	31
0	1	69,1	44,45	1,55455568053993	0	0	1	0	1	1	1	1	1	0	49
1	0	73,7833333333333	23,25	3,17347670250896	0	0	1	0	0	1	0	0	0	0	60
1	0	60,6	15,85	3,82334384858044	1	0	1	1	0	0	0	1	0	0	56
1	0	192,366666666667	20,8666666666667	9,21884984025559	0	1	1	1	0	1	0	1	1	1	41
1	0	142,516666666667	42,1166666666667	3,38385437277404	1	0	1	1	0	1	0	0	0	0	21
0	1	41,7666666666667	35,5833333333333	1,17377049180328	0	0	1	0	0	0	0	1	0	1	45
0	1	145,2	101,866666666667	1,42539267015707	0	0	1	0	0	1	0	1	1	0	43
1	0	747,85	483,816666666667	1,54573013193703	1	0	1	1	0	1	0	1	0	0	42
1	0	172,4	22,85	7,54485776805252	1	0	0	1	0	1	0	1	0	0	54
1	0	75,6	17,7166666666667	4,26716839134525	0	0	1	0	0	0	0	0	1	1	56
0	1	55,0166666666667	18,8333333333333	2,9212389380531	0	0	1	0	0	0	0	0	1	1	56
1	0	133,116666666667	34,85	3,81970349115256	1	0	1	1	0	1	0	0	1	1	43
1	0	133,116666666667	34,85	3,81970349115256	1	0	1	1	0	1	0	1	1	0	46
1	0	57,6833333333333	15,2333333333333	3,78665207877462	0	0	1	0	0	0	0	0	0	0	41
1	0	103,333333333333	29,2833333333333	3,5287421741605	0	0	1	0	0	1	0	0	0	1	64
1	0	75,6166666666667	17,85	4,23622782446312	0	0	1	0	0	0	0	1	0	0	44
1	0	69,6666666666667	14,3	4,87179487179487	0	0	1	0	0	0	0	1	1	0	64
1	0	60,45	15,2166666666667	3,97261774370208	0	0	1	0	0	0	0	1	1	0	64
1	0	53,1	20,0333333333333	2,65058236272879	0	0	1	0	1	0	1	0	1	0	58
1	0	39,5666666666667	10,65	3,7151799687011	0	0	1	0	0	0	0	1	1	1	46
1	0	90,0833333333333	35,2166666666667	2,5579744439186	0	1	1	1	0	1	0	1	1	0	38
1	0	69,3333333333333	9,21666666666667	7,52260397830018	1	0	1	1	0	0	0	1	1	1	52
1	0	88,0166666666667	18,85	4,66931918656057	1	0	1	1	0	0	0	1	1	1	51
0	1	94,2	17,05	5,52492668621701	0	0	0	0	0	0	0	0	0	1	19
1	0	112,083333333333	27,5833333333333	4,06344410876133	0	0	1	0	0	1	0	0	1	0	47
1	0	72,1833333333333	28,6833333333333	2,51656013945381	1	0	1	0	0	1	0	1	1	0	59
1	0	71,2833333333333	27,5166666666667	2,59055118110236	0	1	1	1	0	1	0	1	0	1	49
1	0	39,6833333333333	7,83333333333333	5,06595744680851	0	0	1	0	0	0	0	0	0	1	54
1	0	63,7	27,0333333333333	2,35635018495684	1	0	1	1	1	0	0	1	0	1	56
0	1	40,55	13,4	3,02611940298507	0	0	1	0	0	0	0	0	0	1	26
0	1	58,5833333333333	47,9	1,22303409881698	0	0	1	0	1	1	1	0	1	1	57
1	0	80,05	62,6333333333333	1,27807344332092	0	0	1	0	0	1	1	0	0	1	51
1	0	65,5833333333333	19,3833333333333	3,38349097162511	1	0	1	1	0	0	0	1	1	1	51
1	0	145,683333333333	48,2666666666667	3,01830110497238	1	0	1	0	0	1	0	1	0	0	19
1	0	81,2333333333333	19,2166666666667	4,22723330442324	0	0	1	0	0	0	0	1	0	0	44
0	1	101,45	58,0166666666667	1,74863544958345	1	0	1	1	0	1	1	1	0	1	42
1	0	80,9833333333333	35,3666666666667	2,28982092365693	1	0	1	1	0	1	0	1	1	0	50
1	0	110,5	43,35	2,54901960784314	0	0	1	0	0	1	1	1	1	1	63
0	1	125,25	55,5333333333333	2,25540216086435	0	0	1	0	0	1	1	1	1	0	48
1	0	89,45	21,0666666666667	4,24604430379747	1	0	1	1	0	0	0	0	0	1	50
1	0	110,55	40,6	2,72290640394089	0	1	1	1	0	1	1	1	0	1	34
1	0	58,3333333333333	18,7833333333333	3,1055900621118	0	0	1	0	1	0	0	0	0	0	23
1	0	50	21,35	2,34192037470726	0	0	1	0	0	0	0	1	1	0	52
0	1	52,5333333333333	30,6666666666667	1,71304347826087	0	0	1	0	0	0	1	1	1	1	48
1	0	1073,25	37,55	28,5818908122503	0	1	1	1	0	1	0	1	1	0	53
1	0	64,2666666666667	39,2	1,63945578231292	1	0	1	0	1	1	1	1	0	1	25
0	1	63,3666666666667	42,5666666666667	1,48864526233359	1	0	1	1	0	0	1	1	1	0	43
0	1	75,7666666666667	40,55	1,86847513357994	0	0	1	0	0	1	0	1	1	0	52
1	0	75,4666666666667	24,7666666666667	3,04710632570659	0	0	1	0	0	1	0	1	1	0	58
1	0	95,6166666666667	45,8333333333333	2,08618181818182	1	0	1	1	0	1	1	1	1	0	40
1	0	60,45	25	2,418	0	0	1	0	0	1	0	1	1	0	58
1	0	68,4666666666667	28,1833333333333	2,42933175635719	1	0	1	1	0	1	1	0	1	0	48
1	0	109,416666666667	58,6666666666667	1,86505681818182	0	0	1	0	0	1	0	0	0	1	53
1	0	46,2333333333333	26,0833333333333	1,77252396166134	0	0	1	0	0	0	1	0	1	1	46
1	0	37,8166666666667	10,2166666666667	3,70146818923328	0	0	1	0	0	0	0	1	1	1	59
1	0	99,7666666666667	34,8333333333333	2,86411483253588	1	0	1	1	0	1	0	0	0	0	20
1	0	80,1	52,2833333333333	1,53203697800446	1	0	1	1	1	1	1	0	0	0	36
1	0	32,8	8,21666666666667	3,99188640973631	0	0	1	0	0	0	1	1	0	1	63
1	0	37,2833333333333	12,9166666666667	2,88645161290323	0	0	0	0	0	0	0	1	1	1	59
1	0	47,2833333333333	10,7	4,4190031152648	0	0	1	0	0	0	0	0	1	1	60
1	0	98,4	43,2166666666667	2,27689934438874	1	0	1	1	0	1	1	1	1	0	56
1	0	91,7666666666667	42,4166666666667	2,16345776031434	0	0	1	0	0	1	0	1	1	0	43
1	0	49,3666666666667	11,8333333333333	4,17183098591549	1	0	1	0	0	0	0	1	1	1	57
1	0	37,8166666666667	11,7	3,23219373219373	0	0	0	0	0	0	1	0	0	1	25
1	0	74,7666666666667	14,55	5,13860252004582	0	0	1	0	0	0	0	1	1	1	55
1	0	44,9666666666667	22,1166666666667	2,03315749811605	0	0	1	0	0	0	0	0	0	1	67
1	0	90,7833333333333	39,4	2,30414551607445	1	0	1	1	0	1	0	0	1	0	28
1	0	96,5	34,75	2,77697841726619	1	0	1	0	0	1	0	1	1	0	57
0	1	100,966666666667	53,85	1,87496131228722	0	1	1	1	0	1	1	1	1	1	32
1	0	129	66,2833333333333	1,94619059592658	1	0	1	1	0	1	0	0	1	0	65
1	0	66,1333333333333	22,4833333333333	2,941438102298	0	0	1	0	0	0	0	1	1	1	22
1	0	70,0833333333333	10,5666666666667	6,63249211356467	1	0	1	1	0	0	0	1	0	1	63
0	1	153,1	114,25	1,34004376367615	0	0	1	0	0	1	1	1	0	0	40
0	1	49,6333333333333	27,35	1,81474710542352	0	0	1	0	0	0	1	1	1	0	41
1	0	88,8333333333333	41,2666666666667	2,15266558966074	1	0	1	1	0	1	1	1	1	1	43
1	0	112,816666666667	51,6666666666667	2,18354838709677	0	0	1	0	1	1	0	1	1	1	61
1	0	64,3166666666667	17,85	3,6031746031746	1	0	1	1	0	0	0	1	0	0	28
1	0	57,0666666666667	11,7	4,87749287749288	1	0	1	1	0	0	0	1	1	1	57
1	0	105,6	51,7833333333333	2,03926617315739	1	0	1	1	0	1	1	1	0	0	51
1	0	70,4	48,6333333333333	1,44756682659356	0	0	1	0	0	1	1	1	1	0	56
1	0	71,3	16,05	4,44236760124611	0	0	1	0	0	0	0	0	0	0	25
1	0	150,183333333333	55	2,73060606060606	1	0	1	1	0	1	0	0	0	0	70
0	1	621,483333333333	228,766666666667	2,71666909514789	1	0	0	1	0	1	0	1	1	0	44
1	0	56,9	11,25	5,05777777777778	1	0	1	1	0	0	0	0	0	0	53
1	0	78,4333333333333	13,6666666666667	5,7390243902439	1	0	0	1	0	0	0	0	0	1	19
1	0	41,5	14,8333333333333	2,79775280898876	0	0	1	0	0	0	1	1	0	0	60
1	0	34,25	9,15	3,7431693989071	0	0	1	0	0	0	0	0	1	1	62
1	0	63,7166666666667	24,05	2,64934164934165	0	0	1	0	1	0	1	1	0	0	20
0	1	70,1833333333333	33,9166666666667	2,06928746928747	1	0	1	1	0	0	1	1	1	0	32
1	0	102,216666666667	58,3	1,75328759291023	1	0	1	0	0	1	1	1	0	0	51
1	0	44,65	18,0666666666667	2,47140221402214	0	0	1	0	0	0	0	1	1	1	35
1	0	50,0333333333333	12,3	4,06775067750677	0	0	1	0	0	0	0	1	1	0	32
0	1	41,6666666666667	28,8333333333333	1,44508670520231	0	0	1	0	1	1	1	1	1	0	43
1	0	46,7	16,25	2,87384615384615	0	0	1	0	1	0	1	0	1	0	42
1	0	53,35	10,2666666666667	5,19642857142857	0	0	1	0	0	0	0	0	1	0	53
1	0	134,233333333333	46,8	2,86823361823362	0	1	1	1	0	1	1	0	0	0	59
0	1	52,95	22,2166666666667	2,38334583645912	0	0	1	0	0	0	0	1	1	0	49
1	0	74	21,95	3,37129840546697	0	0	1	0	0	1	0	1	0	0	52
1	0	149,2	57,4666666666667	2,59628770301624	0	1	1	1	0	1	1	0	0	0	59
1	0	107,033333333333	33,4	3,20459081836327	0	1	1	1	0	1	0	0	1	0	63
1	0	102,216666666667	54,2833333333333	1,8830211851397	1	0	1	1	0	1	1	0	0	0	24
0	1	105,133333333333	52,5166666666667	2,00190415741035	0	1	1	1	0	1	1	1	1	0	50
1	0	42,3333333333333	11,7166666666667	3,61308677098151	0	0	1	0	0	0	0	1	0	0	55
1	0	58,3166666666667	9,15	6,37340619307832	1	0	1	1	0	0	0	1	0	0	69
1	0	41,3833333333333	12,9333333333333	3,19974226804124	0	0	1	0	0	0	0	0	0	1	19
1	0	65,5333333333333	15,9833333333333	4,10010427528676	0	0	1	0	0	0	0	0	1	1	49
1	0	61,7166666666667	15,0166666666667	4,10987791342952	0	0	1	0	0	0	0	0	1	1	49
1	0	123,483333333333	67,7	1,82397833579517	0	1	1	1	0	1	1	0	1	1	48
1	0	59,1333333333333	19,45	3,04027420736932	0	0	0	0	0	0	0	1	1	0	65
1	0	89,1333333333333	36,9166666666667	2,41444695259594	0	1	1	1	0	1	1	1	0	0	45
1	0	45,3	12,7166666666667	3,56225425950197	0	0	1	0	0	0	0	1	1	0	58
1	0	54,5333333333333	20,7666666666667	2,62600321027287	0	0	0	0	0	1	0	0	0	0	31
1	0	572,416666666667	17,15	33,377065111759	0	0	0	0	0	0	0	1	0	1	45
1	0	104,216666666667	59,9	1,73984418475237	1	0	1	1	0	1	1	1	1	0	64
0	1	94,1666666666667	26,6833333333333	3,52904434728295	0	1	1	1	1	0	1	0	0	0	18
0	1	41,65	13,2666666666667	3,1394472361809	0	0	1	0	0	0	0	0	1	1	31
1	0	56,2166666666667	24,0166666666667	2,34073560027758	0	0	1	0	1	1	0	1	1	1	51
1	0	109,95	53,8333333333333	2,04241486068111	1	0	1	0	0	1	1	1	1	0	61
1	0	78,0333333333333	37,55	2,07811806480249	1	0	0	1	0	1	1	1	1	0	44
1	0	79,45	24,0166666666667	3,30811936155448	0	0	1	0	1	1	0	1	1	1	51
1	0	100,833333333333	49,0666666666667	2,05502717391304	1	0	1	1	0	1	1	1	1	1	59
1	0	217,483333333333	105,3	2,06536878759101	0	1	1	1	0	1	1	0	0	0	45
0	1	83,4666666666667	36,2	2,30570902394107	1	0	1	1	0	1	0	1	1	1	54
1	0	52	20,7333333333333	2,508038585209	0	0	1	0	0	0	0	1	1	1	43
1	0	64,4833333333333	42,8333333333333	1,50544747081712	1	0	1	1	0	1	1	1	1	1	42
1	0	79,75	20,4166666666667	3,90612244897959	1	0	1	1	0	0	0	0	0	0	44
1	0	74,85	23,6833333333333	3,16045038705137	1	0	1	1	0	0	1	1	1	1	52
0	1	986,5	210,783333333333	4,68016130307583	0	0	1	0	0	1	0	1	1	0	52
1	0	41,9	16,8333333333333	2,48910891089109	0	0	1	0	0	0	0	1	1	0	54
1	0	56,5666666666667	13,1333333333333	4,30710659898477	0	0	0	0	0	0	0	1	1	0	58
1	0	255,35	105,5	2,42037914691943	1	0	1	1	0	1	0	0	1	0	28
1	0	74,4333333333333	15,0833333333333	4,93480662983425	1	0	1	1	0	1	0	0	1	1	26
1	0	74,8166666666667	25,0333333333333	2,98868175765646	1	0	1	1	1	1	0	1	0	0	47
1	0	155,383333333333	64,9833333333333	2,39112592972557	0	1	1	1	0	1	1	1	0	0	47
1	0	973,766666666667	143,983333333333	6,76305127908323	0	1	1	1	0	1	0	0	0	1	24
1	0	112,883333333333	54,15	2,08464142813173	0	1	0	1	0	1	0	1	0	0	29
0	1	45,1	20,1666666666667	2,23636363636364	0	0	1	0	1	0	0	0	1	1	41
1	0	76,55	49,95	1,53253253253253	0	1	1	1	1	1	1	1	0	0	48
1	0	41,0333333333333	13,9666666666667	2,93794749403341	0	0	1	0	0	0	0	1	1	0	41
0	1	95,6166666666667	33,6833333333333	2,83869371598219	1	0	1	1	0	1	1	0	0	1	51
1	0	66,9833333333333	29,0666666666667	2,30447247706422	1	0	1	1	0	1	1	1	0	1	45
1	0	53,45	13,3	4,0187969924812	1	0	1	1	0	0	0	1	0	1	61
1	0	91,8833333333333	24,2166666666667	3,79421885753613	1	0	1	1	0	1	0	1	0	1	25
1	0	106,283333333333	19,9833333333333	5,3185988323603	1	0	0	1	0	1	0	1	1	0	37
1	0	50,7333333333333	15,8333333333333	3,20421052631579	0	0	1	0	0	0	0	1	0	0	31
1	0	61,4333333333333	16,8166666666667	3,65312190287413	1	0	1	0	0	0	0	1	0	0	64
1	0	52,1166666666667	11,65	4,47353361945637	1	0	1	1	0	0	0	1	0	1	15
0	1	66,6333333333333	37,05	1,79847053531264	0	0	1	0	0	1	1	1	1	0	32
1	0	639,433333333333	41,2333333333333	15,5076798706548	0	1	1	1	0	1	0	0	0	0	48
1	0	114,833333333333	43,4333333333333	2,6438986953185	1	0	1	0	0	1	0	1	0	0	54
1	0	98,7833333333333	53,0833333333333	1,86091051805338	0	1	1	1	0	1	1	0	1	0	44
1	0	40,0833333333333	9,18333333333333	4,36479128856624	0	0	1	0	0	0	0	0	0	0	64
1	0	86,7	10,1	8,58415841584159	0	0	1	0	0	0	0	0	0	0	42
0	1	50,1666666666667	13,1666666666667	3,81012658227848	0	0	1	0	0	0	0	0	0	1	26
1	0	84,2166666666667	27,5666666666667	3,05501813784764	1	0	1	1	0	1	1	1	1	0	47
1	0	71,25	48,7166666666667	1,46253848785494	1	0	1	1	0	1	1	0	0	0	63
1	0	89,1833333333333	35,5833333333333	2,50632318501171	0	0	1	0	0	1	0	1	0	0	39
1	0	86,3	23,2	3,7198275862069	1	0	1	1	0	1	0	0	0	0	44
0	1	58,3	31,4333333333333	1,85471898197243	0	0	1	0	0	0	0	1	1	0	58
1	0	53,2166666666667	17,2666666666667	3,08204633204633	0	0	1	0	0	0	0	0	0	0	53
1	0	58,1	21,1	2,75355450236967	0	0	1	0	0	0	0	1	0	0	53
1	0	47,2	23,3166666666667	2,02430307362402	0	0	1	0	0	0	1	0	1	1	43
1	0	57	19,0166666666667	2,99737072743208	1	0	1	1	0	0	0	0	0	1	70
1	0	34,8833333333333	9,93333333333333	3,51174496644295	0	0	1	0	0	0	1	1	1	1	52
1	0	32,9666666666667	8,45	3,90138067061144	0	0	0	0	0	0	0	1	1	1	27
1	0	132,2	95,7	1,38140020898642	1	0	1	1	0	1	1	1	0	0	56
1	0	52,1833333333333	13,4666666666667	3,875	0	0	1	0	0	0	0	1	0	0	36
1	0	52,1833333333333	13,4666666666667	3,875	0	0	1	0	0	0	0	1	0	0	36
0	1	57,15	25,3833333333333	2,25147734734077	0	0	1	0	1	0	1	1	1	1	62
1	0	70,15	17,9833333333333	3,90083410565338	0	0	1	0	0	0	0	0	0	1	25
1	0	43,9666666666667	16,9166666666667	2,59901477832512	0	0	1	0	0	0	1	1	0	1	57
0	1	92,65	53,5333333333333	1,73069738480697	0	0	1	0	0	1	1	1	0	1	51
0	1	591	102,783333333333	5,74995946165072	1	0	1	1	0	1	1	0	1	0	39
1	0	55	15,6833333333333	3,50690754516472	0	0	1	0	0	0	0	1	0	0	46
1	0	87,2666666666667	59,8333333333333	1,45849582172702	0	0	1	0	0	1	1	1	0	0	40
1	0	50,9	18,4333333333333	2,76130198915009	0	0	1	0	0	0	1	1	0	0	48
1	0	40,6666666666667	18,5	2,1981981981982	0	0	1	0	0	0	1	1	1	0	40
1	0	78,4666666666667	34,95	2,24511206485455	1	0	1	1	0	1	1	1	1	1	33
1	0	113,8	35,4166666666667	3,21317647058824	1	0	1	1	0	1	1	0	0	0	31
1	0	71,9	18,2833333333333	3,93254329990884	0	0	1	0	0	0	0	1	1	1	58
1	0	76,8166666666667	19,8333333333333	3,87310924369748	1	0	1	0	0	0	0	1	1	0	41
1	0	85,5	25,5666666666667	3,34419817470665	0	1	0	1	0	1	0	1	1	0	48
1	0	169,083333333333	46,5666666666667	3,63099498926271	1	0	1	1	0	1	0	0	1	0	28
1	0	107,316666666667	52,5833333333333	2,04088748019017	1	0	1	0	0	1	0	1	0	0	60
1	0	708,283333333333	481,766666666667	1,47017920154985	1	0	1	1	0	1	0	1	0	0	59
0	1	91,9833333333333	34,0833333333333	2,69877750611247	1	0	1	1	0	1	0	1	1	1	45
1	0	60,2	17,95	3,35376044568245	0	0	1	0	0	0	0	0	0	0	64
1	0	46,45	11,2666666666667	4,12278106508876	0	0	1	0	0	0	0	1	1	1	49
1	0	43,35	16,8333333333333	2,57524752475248	0	0	1	0	0	0	0	1	1	1	52
0	1	144,383333333333	68,3666666666667	2,11189663578742	0	1	1	1	0	1	1	1	0	1	37
1	0	93,5	17,25	5,42028985507246	1	0	1	1	0	1	0	1	1	1	44
1	0	86,7666666666667	76,65	1,13198521417699	0	0	1	0	0	1	1	1	1	0	47
1	0	57,75	13,6	4,24632352941176	0	0	0	0	0	0	0	1	0	0	59
0	1	92,0833333333333	55,0333333333333	1,67322834645669	1	0	1	1	1	1	1	1	1	0	56
0	1	59,6666666666667	35,7	1,67133520074697	1	0	1	1	1	0	1	1	1	0	54
1	0	26,9666666666667	7,95	3,39203354297694	0	0	1	0	1	0	0	0	0	0	59
0	1	71,4833333333333	38,7833333333333	1,84314568113451	1	0	1	1	0	1	1	0	0	1	57
0	1	136,016666666667	99,0833333333333	1,37275021026072	0	0	1	0	0	1	1	1	1	1	62
1	0	108,533333333333	43,3666666666667	2,50269023827825	0	1	1	1	0	1	1	1	1	0	36
0	1	45,0333333333333	30,6	1,47167755991285	0	0	1	0	1	0	1	0	1	1	45
1	0	97,4333333333333	43,0333333333333	2,26413632842758	1	0	1	0	1	1	1	0	0	0	30
1	0	66,2333333333333	21,9	3,02435312024353	1	0	1	0	0	1	0	1	1	0	45
1	0	107,7	71,35	1,50946040644709	0	1	1	1	0	1	1	1	1	1	60
1	0	40,9666666666667	15,8333333333333	2,58736842105263	0	0	1	0	0	0	0	0	1	0	60
0	1	97,1666666666667	56,0666666666667	1,73305588585018	0	0	1	0	0	1	1	1	0	0	56
1	0	170,266666666667	108,366666666667	1,57120885881267	0	1	1	1	0	1	1	1	1	0	36
1	0	52,9	13,4166666666667	3,94285714285714	0	0	1	0	0	0	0	1	0	0	27
1	0	72,8166666666667	19,15	3,80243690165361	1	0	1	1	0	0	1	0	1	1	51
1	0	80,2833333333333	34,7166666666667	2,31253000480077	1	0	1	1	0	1	0	1	1	0	59
1	0	60,5666666666667	24,3833333333333	2,48393711551606	1	0	1	0	0	0	1	0	0	0	60
1	0	72,1833333333333	35,35	2,04196133899104	1	0	1	1	0	1	0	1	0	1	57
1	0	573,883333333333	14,3333333333333	40,0383720930233	0	0	1	0	0	0	0	0	1	0	54
1	0	100,083333333333	46,6166666666667	2,14694315337862	0	1	1	1	1	1	1	0	1	1	47
1	0	928,233333333333	30,5666666666667	30,3675027262814	0	0	1	0	1	0	0	1	0	1	59
0	1	103,133333333333	47,0166666666667	2,19354838709677	0	1	1	1	0	1	1	0	1	1	66
0	1	666,233333333333	360,483333333333	1,84816681307504	0	1	1	1	0	1	0	0	0	0	19
1	0	35,65	19,05	1,87139107611549	0	0	1	0	0	0	0	0	0	0	36
0	1	60,6	42,0333333333333	1,44171292624901	1	0	1	1	0	0	1	1	1	0	59
1	0	45,45	8,43333333333333	5,38932806324111	0	0	1	0	0	0	0	0	0	0	64
1	0	70,0333333333333	34,5833333333333	2,02506024096386	1	0	1	1	1	1	1	1	1	0	54
1	0	56,1	15	3,74	0	0	1	0	0	0	0	0	0	0	59
0	1	70,5666666666667	60,3666666666667	1,16896742131419	1	0	1	0	0	0	1	1	1	0	51
1	0	61,15	11,55	5,29437229437229	0	0	1	0	0	0	0	1	1	1	49
1	0	60,5	67,0666666666667	,902087475149105	0	0	1	0	0	1	1	1	1	1	46
1	0	74	20,4	3,62745098039216	1	0	1	1	0	1	0	1	1	0	61
1	0	884,1	298,883333333333	2,95801037194	0	0	1	0	0	1	0	1	1	0	38
1	0	57,2666666666667	20,4666666666667	2,79804560260586	1	0	1	0	0	0	0	1	1	1	59
0	1	81,1833333333333	34,5666666666667	2,34860173577628	1	0	1	1	0	1	0	1	1	1	53
1	0	80,8166666666667	33,3	2,42692692692693	1	0	1	0	0	1	1	1	1	0	48
1	0	29,2666666666667	9,85	2,97123519458545	0	0	0	0	0	0	0	0	0	1	57
1	0	33,4	9,91666666666667	3,36806722689076	0	0	0	0	0	0	0	1	1	0	42
1	0	49,3	14,7666666666667	3,33860045146727	0	0	1	0	0	0	0	0	1	1	48
1	0	89,15	42,0333333333333	2,12093576526566	1	0	1	1	0	1	1	0	1	1	46
0	1	44,9166666666667	18,6666666666667	2,40625	0	0	1	0	0	0	1	1	1	1	48
0	1	41,5166666666667	17,05	2,43499511241447	0	0	1	0	0	0	1	1	1	1	48
1	0	49,3666666666667	17,8166666666667	2,77081384471469	0	0	1	0	0	0	0	0	1	0	44
0	1	139,65	92,7833333333333	1,50511945392491	1	0	1	1	1	1	1	1	1	0	52
1	0	71,1833333333333	26,4	2,69633838383838	0	0	1	0	0	1	0	0	1	0	34
1	0	64,2666666666667	35,8666666666667	1,79182156133829	1	0	1	1	1	1	1	1	0	0	24
1	0	73,2333333333333	26,4	2,7739898989899	0	0	1	0	0	1	0	0	1	0	37
1	0	122,5	60,2166666666667	2,03432050927207	1	0	1	0	0	1	1	0	1	0	50
1	0	61,6833333333333	25,1	2,45750332005312	0	0	1	0	0	1	0	0	1	0	34
1	0	59,0166666666667	24,3166666666667	2,42700479780672	0	0	1	0	0	1	0	0	1	0	37
1	0	66,1666666666667	27,0666666666667	2,44458128078818	1	0	1	1	0	1	0	1	0	0	59
1	0	107,9	52,7833333333333	2,04420587306599	0	0	1	0	1	1	0	1	1	1	61
0	1	115,933333333333	79,6	1,45644891122278	1	0	1	1	0	1	1	0	1	0	58
1	0	28,8833333333333	9,9	2,91750841750842	0	0	1	0	0	0	0	1	1	0	42
0	1	49,2166666666667	41,95	1,17322208978943	0	0	1	0	1	1	1	0	1	1	47
1	0	43,4166666666667	16,2	2,68004115226337	0	0	1	0	0	0	0	1	1	1	46
1	0	54,2666666666667	19,5333333333333	2,77815699658703	0	0	0	0	0	0	1	1	1	0	44
1	0	43,5166666666667	14,2333333333333	3,05737704918033	0	0	0	0	0	0	0	1	1	0	36
1	0	77,8666666666667	19,6833333333333	3,95596951735817	0	0	1	0	0	0	0	0	0	1	65
0	1	86,0666666666667	44,8666666666667	1,91827637444279	0	0	1	0	0	1	1	1	1	0	65
1	0	138,583333333333	46,45	2,98349479727305	0	1	1	1	0	1	1	0	0	0	28
1	0	79,75	40,0666666666667	1,99043261231281	1	0	1	1	0	1	1	1	1	0	60
1	0	65,9833333333333	24,4666666666667	2,69686648501362	1	0	1	1	0	0	0	0	0	1	62
1	0	29,9666666666667	7,6	3,94298245614035	0	0	1	0	1	0	0	0	0	0	59
1	0	131,3	66,7666666666667	1,96655017473789	0	1	0	1	1	1	0	1	1	1	51
1	0	49,8666666666667	8,08333333333333	6,16907216494845	0	0	1	0	0	0	0	0	0	0	30
1	0	78	55,1333333333333	1,41475211608222	1	0	1	1	0	1	1	1	1	0	65
0	1	75,0166666666667	73,25	1,02411831626849	1	0	1	0	1	1	1	1	1	0	63
1	0	34,0166666666667	8,98333333333333	3,78664192949907	0	0	1	0	0	0	0	0	1	1	51
0	1	57,9333333333333	41,8333333333333	1,38486055776892	1	0	1	0	0	1	1	1	1	0	33
1	0	111	23,15	4,79481641468683	0	0	1	0	0	0	0	0	0	0	41
1	0	36,45	7,9	4,61392405063291	0	0	1	0	0	0	0	0	1	1	51
0	1	59,3833333333333	37,6333333333333	1,57794508414526	0	0	1	0	0	1	1	1	1	1	44
1	0	72,2666666666667	27,3166666666667	2,64551555826724	1	0	1	1	0	1	0	1	1	1	46
1	0	70,6	19,75	3,5746835443038	1	0	1	1	0	0	0	0	0	1	62
1	0	41,9	15,7	2,6687898089172	1	0	1	1	0	0	0	1	1	0	60
1	0	88,2	52,2666666666667	1,6875	1	0	1	1	0	1	1	0	1	0	43
0	1	172,666666666667	72,3833333333333	2,38544784711029	0	0	0	0	1	1	0	1	1	0	51
0	1	68,3	40,4	1,69059405940594	1	0	1	0	0	1	1	1	1	0	42
1	0	39,9833333333333	11,8	3,38841807909604	0	0	1	0	0	0	0	0	1	1	56
1	0	57,9833333333333	33,0833333333333	1,75264483627204	1	0	1	1	0	0	1	1	1	0	63
1	0	55,9166666666667	9,91666666666667	5,63865546218487	0	0	1	0	0	0	0	0	1	0	35
1	0	35,6666666666667	9,4	3,79432624113475	0	0	0	0	0	0	0	1	0	1	53
1	0	75,4333333333333	19,0666666666667	3,95629370629371	0	0	0	0	0	0	0	1	1	1	36
1	0	64,45	19,1666666666667	3,36260869565217	1	0	1	0	1	0	0	1	1	0	57
0	1	56,35	50,8666666666667	1,10779816513761	1	0	1	1	0	1	1	1	1	1	37
1	0	82,2333333333333	20,9833333333333	3,91898332009531	0	0	1	0	0	1	0	0	0	0	44
1	0	105,783333333333	24,2833333333333	4,35621139327385	0	1	1	1	0	1	0	1	1	1	34
1	0	51,5833333333333	16,1833333333333	3,18743563336766	1	0	1	1	0	0	0	0	1	1	36
1	0	55,3333333333333	15,9166666666667	3,47643979057592	1	0	1	1	0	0	0	1	0	0	45
1	0	33,8833333333333	13,8833333333333	2,4405762304922	0	0	0	0	1	0	0	1	0	0	35
1	0	34,3333333333333	10,8	3,17901234567901	0	0	1	0	0	0	0	1	1	0	46
0	1	53,1333333333333	35,2833333333333	1,5059045819556	0	0	1	0	0	1	1	1	1	1	41
1	0	114,783333333333	44,6333333333333	2,57169529499627	0	1	1	1	0	1	1	0	1	1	22
1	0	92,3333333333333	13,8666666666667	6,65865384615385	1	0	1	1	0	0	0	0	1	1	59
1	0	65,8333333333333	25,2	2,61243386243386	0	0	1	0	0	0	0	0	0	0	41
1	0	28,1833333333333	5,66666666666667	4,97352941176471	0	0	1	0	0	0	0	0	0	0	44
1	0	80,5333333333333	27,9	2,88649940262844	0	1	1	1	1	1	1	0	0	0	36
1	0	48,6166666666667	18,4	2,64221014492754	0	0	1	0	1	0	1	1	1	1	47
1	0	100,066666666667	31,8	3,14675052410901	1	0	1	1	0	1	0	0	1	1	42
0	1	73,8166666666667	57,9	1,27489925158319	1	0	1	1	0	1	1	1	1	1	35
1	0	786,883333333333	46,25	17,0136936936937	0	1	1	1	0	1	0	0	0	0	36
1	0	43,1666666666667	10,6333333333333	4,05956112852665	1	0	0	0	0	0	0	0	1	0	60
1	0	79,95	46,4166666666667	1,72244165170557	1	0	1	1	1	1	1	0	0	0	44
1	0	72,4666666666667	41,6	1,74198717948718	1	0	1	1	0	1	1	1	0	0	52
0	1	46,7166666666667	32,5166666666667	1,43669912865197	0	0	1	0	0	0	1	1	1	0	39
1	0	66,4	14,4	4,61111111111111	1	0	0	1	0	0	0	1	0	1	58
0	1	47,7333333333333	10,9166666666667	4,37251908396947	1	0	1	1	0	0	0	0	0	0	22
1	0	64,7	44,8	1,44419642857143	0	0	1	0	0	1	1	1	0	0	31
1	0	36,8166666666667	15,8833333333333	2,31794333683106	0	0	1	0	0	0	0	0	1	0	38
0	1	116,05	73,5166666666667	1,5785536159601	1	0	1	1	0	1	0	1	1	0	51
0	1	83,4	49,6666666666667	1,67919463087248	0	0	1	0	0	1	1	1	1	1	52
1	0	26,6833333333333	9,96666666666667	2,67725752508361	0	0	1	0	0	0	1	0	0	0	44
1	0	74,5	26,5666666666667	2,80426599749059	1	0	1	1	1	1	0	0	0	0	39
0	1	76,8833333333333	54,6833333333333	1,40597378847912	1	0	1	0	0	1	1	1	0	1	61
1	0	91,9333333333333	40,9833333333333	2,24318828792192	0	0	1	0	0	1	0	0	0	0	55
1	0	53,6166666666667	19,4666666666667	2,75428082191781	0	0	0	0	0	0	0	1	1	0	57
1	0	89,8666666666667	25,0666666666667	3,58510638297872	1	0	1	1	0	1	0	1	1	0	36
0	1	45,6	22,1333333333333	2,06024096385542	0	0	1	0	0	0	1	0	1	0	70
1	0	61	28,45	2,14411247803163	1	0	1	0	0	0	0	1	1	1	47
0	1	57,7666666666667	41,8666666666667	1,37977707006369	0	0	1	0	1	1	0	0	1	1	60
0	1	58,15	69,4333333333333	,837493999039846	0	0	1	0	1	1	1	0	1	1	60
1	0	39,2	21,5833333333333	1,81621621621622	0	0	1	0	0	0	1	1	1	1	41
1	0	29,8666666666667	6,78333333333333	4,4029484029484	0	0	1	0	1	0	1	1	0	0	57
1	0	57,7666666666667	15,45	3,73894282632147	0	0	1	0	0	0	0	1	1	0	43
1	0	91,6166666666667	20,15	4,54673283705542	0	0	1	0	0	0	0	0	1	0	24
1	0	140,416666666667	58,8333333333333	2,38668555240793	1	0	1	1	0	1	0	0	1	0	34
0	1	50,8333333333333	22,6833333333333	2,24099926524614	0	0	1	0	0	0	0	1	1	0	36
1	0	91,35	25,1166666666667	3,63702720637027	0	0	0	0	0	1	0	0	0	0	43
1	0	47,2666666666667	14,2	3,32863849765258	1	0	1	1	0	0	0	1	0	0	56
1	0	106,216666666667	41,55	2,55635780184517	0	0	1	0	0	1	1	0	0	1	61
1	0	97,3	26,1333333333333	3,72321428571429	0	1	1	1	0	1	1	1	1	0	55
1	0	70,0166666666667	39,1333333333333	1,78918228279387	1	0	1	0	0	1	0	0	1	1	46
1	0	70,4666666666667	27,4833333333333	2,56397816858702	1	0	0	1	0	1	0	0	1	0	33
0	1	68,8833333333333	73,8833333333333	,932325738777352	0	1	0	1	0	0	1	1	1	1	44
1	0	52,6333333333333	18,0666666666667	2,91328413284133	1	0	1	1	0	0	0	1	1	0	64
0	1	54,5	35,95	1,51599443671766	0	0	1	0	0	1	1	1	1	1	49
0	1	56,1	42,9333333333333	1,30667701863354	0	0	1	0	1	1	1	1	1	1	46
0	1	138,95	81,8666666666667	1,69727198697068	1	0	1	1	0	1	1	1	1	1	47
1	0	57,8833333333333	32,6666666666667	1,7719387755102	0	0	1	0	1	1	0	0	1	0	43
1	0	61,9333333333333	12,2666666666667	5,04891304347826	0	0	1	0	0	0	1	0	1	1	43
0	1	55,1166666666667	32,8333333333333	1,67868020304569	1	0	1	1	1	1	0	0	1	1	48
1	0	33	16,2833333333333	2,02661207778915	0	0	1	0	0	0	0	0	0	0	50
1	0	56,0833333333333	17,9	3,13314711359404	0	0	0	0	0	0	0	1	0	1	46
0	1	55,0166666666667	34,2	1,60867446393762	1	0	1	1	0	1	1	1	1	1	49
1	0	81,8	31,6	2,58860759493671	1	0	0	0	0	1	0	1	1	0	36
1	0	90,5166666666667	32,9166666666667	2,74987341772152	0	1	1	1	0	1	1	1	0	0	42
0	1	74,3	66,0166666666667	1,12547336531179	1	0	1	0	0	1	1	0	1	1	26
0	1	50,7333333333333	19,0166666666667	2,66783523225241	1	0	1	0	1	0	1	1	1	1	54
0	1	75,85	46,8166666666667	1,62014951940192	1	0	1	1	0	1	1	0	1	0	42
1	0	53,3666666666667	19,9666666666667	2,67278797996661	0	0	1	0	1	0	1	1	1	0	58
1	0	40,85	21,45	1,9044289044289	0	0	1	0	0	0	1	1	1	0	61
1	0	108,416666666667	66,65	1,62665666416604	1	0	1	1	0	1	1	0	0	0	32
1	0	58,8166666666667	15,4166666666667	3,81513513513514	0	0	1	0	0	0	0	1	1	1	53
1	0	87,6833333333333	35,6166666666667	2,46186242395882	1	0	0	1	0	1	1	1	0	1	34
1	0	90,6666666666667	65,9166666666667	1,37547408343869	1	0	1	1	0	1	1	1	0	0	68
1	0	45,9833333333333	11,5833333333333	3,96978417266187	1	0	1	1	0	0	0	1	1	0	48
1	0	87,8	57,9333333333333	1,51553509781358	1	0	1	0	0	1	1	0	0	0	27
1	0	68,5666666666667	14,3666666666667	4,77262180974478	1	0	0	1	0	0	0	0	1	1	59
1	0	72,2	27,7333333333333	2,60336538461538	1	0	1	1	0	0	1	1	0	1	56
1	0	34,2833333333333	15,9	2,15618448637317	0	0	1	0	0	0	0	0	0	1	54
1	0	38,15	16,3166666666667	2,33810010214505	0	0	1	0	0	0	1	1	1	1	51
1	0	38,6833333333333	12,3833333333333	3,12382234185733	0	0	1	0	0	0	0	0	1	1	31
1	0	91,1666666666667	71,6666666666667	1,27209302325581	0	1	1	1	0	1	1	0	1	0	55
0	1	89,6166666666667	29,4833333333333	3,03957037874505	1	0	1	1	0	1	0	1	1	0	37
0	1	57,7833333333333	36,0666666666667	1,60212569316081	0	0	1	0	0	1	1	1	1	1	33
1	0	63,1333333333333	9,1	6,93772893772894	1	0	1	1	0	0	0	1	1	0	60
0	1	46,1666666666667	24,9833333333333	1,84789859906604	0	0	1	0	0	0	1	1	1	1	53
1	0	108,116666666667	30,7666666666667	3,51408450704225	1	0	1	1	0	1	1	1	0	0	58
0	1	618,116666666667	416,883333333333	1,48270899132451	0	1	1	1	0	1	1	1	1	0	46
1	0	117,066666666667	40,6666666666667	2,87868852459016	1	0	1	1	0	1	0	1	1	0	63
0	1	51,2	34,4666666666667	1,48549323017408	0	0	1	0	0	1	1	1	1	0	65
1	0	106,166666666667	27,9666666666667	3,79618593563766	0	1	0	1	0	1	0	0	0	0	40
1	0	98,5333333333333	32,0833333333333	3,07116883116883	1	0	1	1	0	1	0	0	0	1	60
0	1	59,6166666666667	52,1833333333333	1,14244650271479	1	0	1	1	0	1	1	1	1	0	47
1	0	34	8,23333333333333	4,12955465587045	0	0	1	0	0	0	0	0	0	0	43
1	0	54,8833333333333	16,5333333333333	3,3195564516129	0	0	1	0	1	0	1	1	1	1	46
1	0	34,0833333333333	6,88333333333333	4,95157384987894	0	0	0	0	0	0	0	0	0	0	43
1	0	28,7666666666667	8,4	3,42460317460317	0	0	1	0	1	0	1	0	1	0	44
1	0	29,8166666666667	11,7833333333333	2,53041018387553	0	0	1	0	0	0	0	1	0	0	69
1	0	45,8666666666667	19,6666666666667	2,33220338983051	0	0	1	0	0	0	0	1	1	1	48
1	0	44,25	21,9	2,02054794520548	0	0	1	0	1	0	1	1	1	0	34
1	0	170,25	112,966666666667	1,50708173502508	1	0	1	1	1	1	0	1	1	0	38
0	1	156,766666666667	92,5666666666667	1,69355419517465	1	0	1	1	0	1	1	1	1	0	39
1	0	72,3833333333333	28,0333333333333	2,5820451843044	1	0	0	1	0	1	0	0	0	0	63
0	1	85,75	58,0833333333333	1,47632711621234	1	0	1	1	0	0	1	1	1	1	60
1	0	78,9166666666667	35,4833333333333	2,22404884922499	0	0	1	0	0	1	0	0	1	1	53
1	0	35,3833333333333	16,9666666666667	2,08546168958743	1	0	1	0	0	0	0	0	1	1	59
1	0	955,616666666667	48,3	19,7850241545894	0	1	1	1	0	1	0	0	0	0	27
0	1	127,266666666667	88,9666666666667	1,43049831397527	0	0	1	0	0	1	1	0	1	1	49
0	1	97,0166666666667	56,9833333333333	1,70254460368529	1	0	1	0	0	1	1	0	1	0	46
1	0	34,2833333333333	8,51666666666667	4,02544031311155	0	0	1	0	0	0	0	1	1	0	47
1	0	71,7333333333333	16,9	4,24457593688363	1	0	1	1	0	0	1	1	1	0	54
0	1	49,7	22,7833333333333	2,18141916605706	0	0	1	0	1	0	1	0	1	0	38
1	0	62,6166666666667	19,0666666666667	3,28409090909091	0	0	0	0	0	0	0	0	0	1	36
1	0	35,7	13,25	2,69433962264151	0	0	1	0	0	0	0	0	0	0	53
1	0	33,1333333333333	9,28333333333333	3,56912028725314	0	0	1	0	0	0	0	1	1	0	50
1	0	52,45	14,3	3,66783216783217	0	0	1	0	0	0	0	0	0	0	51
1	0	48,8333333333333	16,65	2,93293293293293	1	0	0	1	0	0	0	1	1	0	30
1	0	131,5	51,9	2,53371868978805	0	1	1	1	0	1	1	0	1	1	62
1	0	51,0333333333333	44,7833333333333	1,13956084852996	1	0	1	1	0	1	1	0	1	0	47
1	0	65,3333333333333	38,2	1,71029668411867	1	0	0	0	0	1	1	1	1	1	48
1	0	99,3833333333333	56,1333333333333	1,77048693586698	1	0	1	1	0	1	0	1	1	0	40
1	0	48,6666666666667	15,2	3,20175438596491	0	0	1	0	0	0	0	1	1	0	43
1	0	50,8833333333333	17,3	2,94123314065511	1	0	1	0	0	0	0	0	1	0	37
1	0	72,9333333333333	17,8166666666667	4,09354536950421	1	0	1	1	0	0	0	1	0	0	45
1	0	57,8833333333333	37,2	1,55600358422939	0	0	1	0	1	1	1	0	0	1	46
0	1	73,05	38,25	1,90980392156863	1	0	1	0	0	1	1	0	1	0	50
1	0	46,5	10,75	4,32558139534884	1	0	1	1	0	0	0	1	0	0	22
1	0	82,7	47,4	1,74472573839662	1	0	0	1	1	1	0	1	1	0	31
1	0	74,2666666666667	14,2166666666667	5,22391559202814	0	0	1	0	0	0	0	1	1	0	58
1	0	81,75	31,9166666666667	2,56135770234987	1	0	1	1	0	1	0	1	0	0	53
1	0	30,9166666666667	10,9333333333333	2,82774390243902	0	0	1	0	0	0	0	1	0	0	47
0	1	42,7	20,6166666666667	2,07113985448666	0	0	1	0	1	0	1	0	1	0	38
1	0	74,2333333333333	24,4833333333333	3,03199455411845	1	0	1	1	0	0	1	1	0	0	59
1	0	52,5666666666667	19,15	2,7449956483899	0	0	1	0	0	0	0	0	1	1	42
0	1	79,75	82,1166666666667	,971179216561802	0	0	1	0	0	1	1	0	0	0	56
1	0	71,2	16,8666666666667	4,22134387351779	0	1	1	1	0	0	0	1	1	1	40
0	1	46,3666666666667	11,2333333333333	4,12759643916914	0	0	1	0	0	0	0	1	1	0	48
1	0	46,4166666666667	29,3	1,58418657565415	0	0	1	0	0	0	1	1	1	1	46
1	0	186,25	132,016666666667	1,4108067163237	1	0	0	1	0	1	0	1	1	0	51
1	0	43,0166666666667	30,3333333333333	1,41813186813187	0	0	1	0	0	0	1	1	1	1	51
1	0	53	21,2666666666667	2,49216300940439	1	0	1	0	0	0	1	0	0	0	63
1	0	25,6166666666667	7,98333333333333	3,20876826722338	0	0	1	0	1	0	0	1	1	0	31
1	0	68,8	31,5	2,18412698412698	1	0	1	0	0	1	1	0	0	0	29
1	0	61,65	25,7	2,3988326848249	1	0	1	1	0	1	1	0	1	0	65
0	1	63,85	46,5333333333333	1,37213467048711	1	0	1	1	0	1	1	1	1	0	40
1	0	36,25	11,9333333333333	3,0377094972067	0	0	1	0	0	0	1	0	1	1	32
1	0	52,45	49,8833333333333	1,05145339124624	0	0	1	0	0	1	1	1	1	1	42
1	0	94,1333333333333	50,5	1,86402640264026	1	0	1	1	0	1	1	1	1	1	37
0	1	87,6333333333333	42,9166666666667	2,04194174757282	1	0	0	0	0	1	0	1	1	1	41
1	0	72,0666666666667	19,4833333333333	3,6988879384089	1	0	1	1	0	0	1	0	0	1	52
0	1	70,05	64,65	1,08352668213457	1	0	1	1	0	1	1	1	1	1	41
0	1	47,9	13,55	3,53505535055351	0	0	1	0	0	0	0	1	1	1	27
1	0	57,4833333333333	15,5	3,70860215053763	0	0	1	0	0	0	0	0	0	0	25
0	1	57,25	29,5666666666667	1,93630214205186	1	0	1	1	0	0	1	1	1	0	54
1	0	35,6666666666667	9,88333333333333	3,60876897133221	0	0	1	0	0	0	0	0	0	1	52
0	1	55,0833333333333	22,0833333333333	2,49433962264151	0	0	1	0	0	0	0	0	1	1	58
1	0	90,7	44,4166666666667	2,04202626641651	1	0	1	1	0	1	1	1	0	0	32
0	1	35,1833333333333	14,6	2,40981735159817	0	0	1	0	1	0	1	1	1	1	64
1	0	40,5833333333333	8,61666666666667	4,70986460348163	0	0	1	0	0	0	0	1	0	0	55
1	0	48,1	19,4	2,47938144329897	0	0	1	0	0	0	0	0	1	0	37
1	0	86,4166666666667	54,8	1,57694647201946	0	1	1	1	0	1	1	1	1	0	44
1	0	86,7333333333333	52,9	1,63957151858853	1	0	1	1	0	1	1	0	0	0	59
0	1	78	50,9666666666667	1,53041203400916	1	0	1	0	0	1	1	1	0	1	53
1	0	35	13,0833333333333	2,67515923566879	0	0	1	0	0	0	0	1	1	1	39
1	0	35,85	11,95	3	0	0	1	0	0	0	0	1	1	1	55
1	0	80,5	15,7	5,12738853503185	1	0	1	1	0	0	0	1	0	0	28
0	1	57,4333333333333	15,3166666666667	3,74972796517954	1	0	1	1	0	0	1	1	1	0	54
1	0	76,7	38,0166666666667	2,01753616834722	1	0	1	1	0	1	1	0	0	0	45
1	0	26,3	9,13333333333333	2,87956204379562	0	0	1	0	0	0	0	1	0	0	27
1	0	47,45	17,7333333333333	2,67575187969925	1	0	1	1	0	0	1	1	1	0	44
1	0	119,983333333333	34,4333333333333	3,48451113262343	1	0	0	1	0	1	0	0	0	0	24
1	0	66,1166666666667	28,8833333333333	2,28909405654934	1	0	1	1	0	1	0	1	1	0	51
1	0	77,65	25,75	3,01553398058252	1	0	1	1	0	1	0	0	1	0	28
1	0	71,95	32,2	2,23447204968944	1	0	1	1	0	1	1	1	1	1	30
1	0	36,3833333333333	8,43333333333333	4,31422924901186	0	0	1	0	0	0	0	0	1	0	44
1	0	62,2166666666667	49,4666666666667	1,25774932614555	1	0	1	0	0	1	1	1	1	1	52
0	1	58,9833333333333	32,2833333333333	1,82705214248838	0	0	1	0	0	1	1	1	1	1	26
1	0	39,5333333333333	11,5333333333333	3,42774566473988	0	0	1	0	0	0	0	1	0	1	34
1	0	52,2166666666667	15,65	3,33652822151225	0	0	1	0	0	0	0	1	1	1	58
0	1	70,2666666666667	49,6	1,41666666666667	1	0	1	1	0	1	1	1	0	1	39
1	0	69	22,5666666666667	3,0576070901034	0	1	1	1	0	0	1	0	1	0	48
1	0	101,75	62,3333333333333	1,63235294117647	0	1	1	1	0	1	1	1	1	0	39
1	0	27,2666666666667	16,4166666666667	1,66091370558376	0	0	1	0	1	0	0	1	0	1	59
1	0	72,2666666666667	26,5166666666667	2,72532998114393	0	1	1	1	1	1	0	1	1	1	51
1	0	65,35	34,0666666666667	1,91829745596869	1	0	1	1	1	1	1	1	0	0	45
1	0	29,0666666666667	10,3666666666667	2,80385852090032	0	0	1	0	0	0	1	1	1	1	54
0	1	159,466666666667	85,8666666666667	1,85714285714286	0	1	1	1	0	1	1	1	1	0	42
0	1	130,1	54,5833333333333	2,38351145038168	0	1	1	1	0	1	1	0	0	0	61
1	0	89,2	43,7666666666667	2,03808073115004	1	0	1	1	0	1	1	1	1	0	53
0	1	72,4	63,45	1,14105594956659	1	0	1	1	0	1	1	1	1	1	51
0	1	50,9833333333333	50,8166666666667	1,003279763857	0	0	1	0	1	1	1	0	1	1	61
1	0	36,1333333333333	30,1666666666667	1,19779005524862	0	0	1	0	1	0	1	0	0	0	27
1	0	38,5	14,2333333333333	2,70491803278689	0	0	1	0	0	0	0	0	1	1	49
1	0	46,5833333333333	17,7166666666667	2,62935089369708	0	0	1	0	0	0	0	0	1	1	42
1	0	31,85	10,8833333333333	2,92649310872894	0	0	1	0	0	0	0	1	1	0	27
0	1	52,0666666666667	18,65	2,79177837354781	0	0	0	0	0	0	0	1	1	0	38
1	0	42,95	12,4666666666667	3,4451871657754	0	0	1	0	0	0	0	0	1	1	46
1	0	50,55	14,0333333333333	3,6021377672209	0	0	1	0	1	0	0	1	1	1	42
1	0	45,4833333333333	32,9333333333333	1,38107287449393	0	0	1	0	1	1	1	0	1	1	38
1	0	55,0833333333333	13,6666666666667	4,03048780487805	0	0	1	0	0	0	0	1	1	1	52
1	0	32,4833333333333	10,1333333333333	3,20559210526316	0	0	1	0	1	0	0	1	1	1	49
0	1	55,6666666666667	42,7	1,30366900858704	0	0	1	0	0	1	1	1	1	1	36
1	0	32,4833333333333	10,1333333333333	3,20559210526316	0	0	1	0	1	0	0	1	1	1	49
1	0	28,4166666666667	10,4333333333333	2,72364217252396	0	0	1	0	0	0	0	1	1	0	41
1	0	44,1	17,8666666666667	2,46828358208955	0	0	1	0	1	0	1	1	1	1	32
1	0	79,0666666666667	43,9333333333333	1,79969650986343	1	0	1	1	0	1	1	1	1	0	30
1	0	41,6333333333333	17,5833333333333	2,36777251184834	0	0	1	0	1	0	1	1	1	1	32
0	1	55,5	36,6	1,51639344262295	0	0	1	0	0	1	1	1	0	0	46
1	0	68,3166666666667	19,6333333333333	3,47962648556876	1	0	1	1	0	0	0	1	0	0	46
0	1	80,8	76,7666666666667	1,05254016500217	0	0	1	0	0	1	1	1	0	0	23
0	1	43,0666666666667	24,45	1,76141785957737	1	0	1	1	0	1	1	1	1	1	56
1	0	69,4	28,9833333333333	2,39447958596895	0	0	1	0	0	0	1	0	1	1	43
0	1	87,7333333333333	27,9	3,14456391875747	1	0	0	1	0	1	0	1	1	0	44
0	1	76,7666666666667	53,8833333333333	1,42468295700588	1	0	1	1	1	1	1	0	1	1	57
1	0	37,3666666666667	15,55	2,40300107181136	0	0	1	0	1	0	1	0	0	0	19
1	0	54,5666666666667	16,0166666666667	3,40686784599376	1	0	1	1	0	0	0	1	1	0	65
1	0	34,8	8,38333333333333	4,15109343936382	0	0	0	0	0	0	0	1	0	0	42
1	0	33,1	6,83333333333333	4,84390243902439	0	0	1	0	0	0	0	1	0	0	27
0	1	89,5166666666667	70,0666666666667	1,27759276879163	1	0	1	1	0	1	1	0	0	1	44
1	0	36,6166666666667	10,0833333333333	3,63140495867769	0	0	0	0	1	0	1	1	1	1	60
0	1	60,5833333333333	45,6	1,32858187134503	0	0	1	0	1	1	1	0	1	0	50
1	0	107,083333333333	58,3833333333333	1,83414216385955	1	0	0	1	0	1	0	1	1	0	43
0	1	83,95	69,4666666666667	1,20849328214971	1	0	1	1	0	1	1	1	1	0	37
0	1	652,116666666667	457,65	1,42492443279071	0	1	1	1	0	1	0	1	1	0	29
1	0	98,3333333333333	29,1166666666667	3,37721808815112	0	1	1	1	0	1	1	1	0	1	58
1	0	55,3166666666667	19,05	2,90376202974628	0	0	1	0	0	0	0	1	1	1	38
1	0	47,6666666666667	18,4166666666667	2,58823529411765	1	0	0	1	0	0	0	1	1	0	65
1	0	46	18,4333333333333	2,49547920433996	1	0	1	1	0	0	0	1	0	0	33
1	0	31,6166666666667	12,8	2,47005208333333	0	0	1	0	0	0	0	1	1	0	48
1	0	39,4166666666667	25,8166666666667	1,52679147837314	0	0	1	0	1	0	1	1	1	0	41
1	0	33,15	12,1666666666667	2,72465753424658	0	0	1	0	0	0	0	1	1	0	48
1	0	43,35	14	3,09642857142857	0	0	1	0	0	0	0	0	0	0	46
1	0	47,0666666666667	24,3	1,93689986282579	0	0	1	0	0	0	1	1	1	1	42
1	0	36,9	20,3	1,81773399014778	0	0	1	0	1	0	1	1	1	0	41
1	0	65,9333333333333	22,4666666666667	2,93471810089021	1	0	0	1	0	0	0	0	0	0	51
1	0	51,0666666666667	24,5	2,0843537414966	0	0	1	0	1	0	1	1	1	1	45
1	0	55,5333333333333	19,6833333333333	2,82133784928027	0	0	0	0	1	0	1	1	1	1	45
0	1	92,9666666666667	37,2166666666667	2,49798477384684	1	0	1	1	0	1	0	1	1	1	45
1	0	43,6166666666667	13,6	3,20710784313725	0	0	0	0	1	0	0	0	0	1	31
0	1	31,8666666666667	9,23333333333333	3,45126353790614	0	0	1	0	0	0	0	1	1	1	40
1	0	37,15	9,43333333333333	3,93816254416961	1	0	0	1	0	0	0	1	1	0	51
0	1	56,4833333333333	34,5666666666667	1,63404050144648	0	0	1	0	0	1	1	1	1	1	31
1	0	87,9833333333333	28,9166666666667	3,04265129682997	0	1	1	1	0	1	1	1	1	0	62
1	0	159,65	114,8	1,39067944250871	1	0	1	1	0	1	1	1	1	0	42
0	1	37,85	33,9166666666667	1,11597051597052	0	0	1	0	1	1	1	1	1	0	58
1	0	1036,48333333333	41,9	24,7370723945903	0	1	1	1	0	1	0	0	1	0	33
1	0	26,2833333333333	12,35	2,12820512820513	0	0	0	0	1	0	1	1	1	0	57
1	0	26,2833333333333	12,35	2,12820512820513	0	0	0	0	1	0	1	1	1	0	57
1	0	34,5833333333333	14	2,4702380952381	0	0	1	0	0	0	0	0	0	0	19
1	0	72,7333333333333	34,4833333333333	2,10923151280812	0	1	1	1	1	1	1	1	0	0	49
1	0	58,5833333333333	19,2833333333333	3,03802938634399	0	0	1	0	0	0	0	1	0	0	52
1	0	51,45	18,15	2,83471074380165	0	0	0	0	0	0	0	1	1	0	32
1	0	69,6833333333333	17,2166666666667	4,04743465634076	0	0	1	0	0	0	0	1	1	0	32
0	1	47,2666666666667	40,6833333333333	1,1618189266694	1	0	1	0	1	0	1	0	1	0	26
1	0	49,4666666666667	13,1833333333333	3,75221238938053	0	0	1	0	0	0	0	1	1	1	42
1	0	64,6833333333333	15,7333333333333	4,11122881355932	0	0	1	0	1	0	0	0	1	0	27
1	0	68,3333333333333	10,4666666666667	6,52866242038217	0	0	1	0	1	0	0	0	0	0	29
1	0	58,3666666666667	16,9	3,45364891518738	0	0	1	0	1	0	0	0	1	0	27
1	0	80,8166666666667	29,2	2,76769406392694	1	0	1	1	0	1	0	1	1	0	46
1	0	72,7	25,3833333333333	2,86408404464872	0	0	1	0	0	1	0	1	1	0	44
1	0	60,4	15,5	3,89677419354839	1	0	1	1	0	0	0	1	0	1	61
0	1	85,2166666666667	61,6	1,38338744588745	1	0	1	1	0	1	1	1	0	0	45
0	1	65,3	25,4	2,57086614173228	0	0	1	0	0	1	0	0	1	1	68
1	0	40,2	11,1666666666667	3,6	0	0	1	0	0	0	0	1	1	1	36
1	0	44,0333333333333	12,2	3,60928961748634	0	0	1	0	1	0	0	0	0	0	60
1	0	34,7333333333333	10,4	3,33974358974359	0	0	1	0	0	0	0	1	0	1	52
0	1	45,0333333333333	32,7833333333333	1,37366548042705	0	0	1	0	1	0	1	1	1	1	49
1	0	54,3	15,15	3,58415841584158	0	0	0	0	0	0	0	1	0	0	36
1	0	104,433333333333	9,65	10,8221070811744	1	0	1	1	0	1	0	0	0	0	56
1	0	27,35	9,96666666666667	2,74414715719064	0	0	1	0	0	0	0	1	1	0	44
1	0	54,15	24,3666666666667	2,22229822161423	1	0	0	1	0	1	0	1	1	0	45
1	0	95,25	39,5666666666667	2,40732940185341	1	0	1	1	0	1	1	1	0	0	52
1	0	75,8333333333333	32,6333333333333	2,32379979570991	1	0	0	1	0	1	0	1	0	0	43
1	0	91,8166666666667	33,9833333333333	2,70181461500736	0	1	1	1	0	1	0	1	1	1	62
1	0	98,3333333333333	13,8333333333333	7,10843373493976	0	0	1	0	0	0	0	1	0	0	67
1	0	38,4333333333333	17,8333333333333	2,15514018691589	0	0	1	0	1	0	1	0	1	0	26
0	1	52,9666666666667	17,85	2,96732026143791	0	0	1	0	0	1	1	0	0	1	55
1	0	87,2166666666667	11,65	7,48640915593705	1	0	1	1	0	0	0	0	0	0	50
1	0	942,166666666667	42,85	21,9875534811357	0	1	0	1	0	1	0	0	0	0	54
0	1	101,866666666667	41,6666666666667	2,4448	1	0	1	1	1	1	1	1	1	0	23
1	0	46,15	7,23333333333333	6,38018433179723	0	0	1	0	0	0	0	1	1	0	47
1	0	48,4333333333333	10,9833333333333	4,40971168437026	1	0	0	0	0	0	0	1	1	1	49
1	0	92,9833333333333	23,1166666666667	4,02235039653929	1	0	1	1	0	1	0	1	1	0	36
0	1	139,016666666667	87,35	1,59149017363099	0	1	1	1	0	1	1	1	1	0	39
1	0	40,2666666666667	20,6333333333333	1,95153473344103	0	0	1	0	1	0	1	0	0	0	34
1	0	48,1666666666667	14,2833333333333	3,37222870478413	0	0	1	0	0	0	0	1	1	1	54
0	1	60,1	59,85	1,00417710944027	1	0	1	1	0	0	1	1	1	0	46
1	0	38,9	15,8333333333333	2,45684210526316	0	0	1	0	0	0	0	1	0	0	35
1	0	38,4833333333333	9,21666666666667	4,1754068716094	0	0	1	0	0	0	0	1	1	0	33
1	0	36,3166666666667	14,3666666666667	2,52784222737819	0	0	1	0	1	0	1	1	1	0	70
0	1	115,833333333333	63,4333333333333	1,8260641093011	0	0	1	0	0	1	1	0	0	0	19
1	0	78	44,2833333333333	1,76138502070004	1	0	1	1	0	1	1	1	1	0	59
1	0	144,166666666667	125,65	1,14736702480435	1	0	1	1	1	1	0	0	0	0	22
1	0	88,85	40,3833333333333	2,20016508460586	1	0	1	1	0	1	1	1	0	0	59
0	1	58,0333333333333	25,55	2,27136333985649	1	0	1	1	0	0	1	0	1	0	32
1	0	41,2666666666667	9,7	4,25429553264605	0	0	1	0	0	0	0	0	1	0	49
1	0	115,633333333333	45,6166666666667	2,53489221775667	1	0	1	0	0	1	1	0	0	0	54
1	0	69,85	18,8666666666667	3,70229681978799	0	1	1	1	0	0	1	1	1	1	41
1	0	50,55	16,35	3,09174311926605	0	0	1	0	0	0	0	1	1	0	50
0	1	78,4333333333333	52,0666666666667	1,50640204865557	0	1	1	1	1	1	1	1	0	0	54
1	0	62,3	28,45	2,18980667838313	1	0	1	1	0	0	1	1	1	1	45
0	1	146,383333333333	80,1	1,82750728256346	1	0	1	1	0	1	1	0	1	0	47
1	0	114,966666666667	45,4	2,53230543318649	1	0	1	0	0	1	1	1	1	0	52
1	0	70,55	20,1333333333333	3,50413907284768	1	0	1	1	0	0	0	0	1	0	64
1	0	119,15	56,85	2,09586631486368	1	0	1	0	0	1	1	0	0	1	50
1	0	39,3833333333333	13,8	2,85386473429952	0	0	1	0	0	0	0	1	1	1	36
1	0	36,8666666666667	11,5666666666667	3,18731988472622	0	0	1	0	1	0	0	1	1	1	43
1	0	40,2166666666667	20,3833333333333	1,97301717089125	0	0	1	0	0	0	1	1	1	0	68
1	0	27,35	9,15	2,98907103825137	0	0	1	0	0	0	0	1	1	0	47
0	1	68,0666666666667	48,25	1,41070811744387	0	0	1	0	0	1	1	0	1	1	42
0	1	142	97,0166666666667	1,46366603676344	1	0	1	0	0	1	1	1	1	1	41
1	0	43,65	22,8166666666667	1,91307523739956	0	0	0	0	1	0	1	1	1	0	29
1	0	58,65	21,2333333333333	2,76216640502355	0	0	1	0	0	0	1	0	0	0	25
1	0	44,6	9,68333333333333	4,60585197934595	0	0	1	0	1	0	0	0	1	0	28
1	0	65,3166666666667	29,4333333333333	2,21913929784824	1	0	1	1	0	1	0	0	0	0	56
0	1	58,4166666666667	46,3166666666667	1,26124505217704	0	0	1	0	1	1	1	1	1	1	61
1	0	57,6333333333333	12,8666666666667	4,47927461139896	1	0	1	1	0	0	0	1	0	1	63
1	0	48,4333333333333	9,25	5,23603603603604	1	0	1	1	0	0	0	1	0	0	38
1	0	28,4833333333333	7,8	3,6517094017094	0	0	1	0	0	0	0	0	0	0	21
0	1	88,15	51,2	1,7216796875	0	1	1	1	0	1	1	1	1	0	40
0	1	116,266666666667	68,0833333333333	1,70771113831089	1	0	0	1	0	1	0	1	1	0	51
1	0	53,1666666666667	19,75	2,69198312236287	1	0	0	0	0	0	1	1	1	0	34
1	0	41,3166666666667	11,9166666666667	3,46713286713287	0	0	1	0	0	0	0	0	0	1	40
1	0	30,7833333333333	9,41666666666667	3,26902654867257	0	0	1	0	0	0	0	1	0	1	52
0	1	52,7333333333333	38,3833333333333	1,37386018237082	0	0	1	0	1	1	1	1	1	1	61
1	0	32,6166666666667	9,76666666666667	3,33959044368601	0	0	1	0	0	0	0	1	1	0	64
1	0	50,0833333333333	11,9	4,20868347338936	0	0	1	0	0	0	0	1	0	0	47
1	0	51,0166666666667	8,18333333333333	6,23421588594705	0	0	0	0	0	0	0	1	0	0	53
1	0	45,45	21,0166666666667	2,16256938937351	0	0	0	0	0	0	1	0	1	0	38
0	1	87,3	71,4833333333333	1,22126369783166	1	0	1	1	0	1	1	0	1	0	40
1	0	36,6333333333333	9,58333333333333	3,82260869565217	0	0	1	0	0	0	0	1	0	0	46
1	0	989,283333333333	39,85	24,8251777498954	0	1	1	1	0	1	1	0	0	0	75
1	0	123,183333333333	59,65	2,06510198379436	0	1	0	1	0	1	0	1	1	0	46
1	0	24,55	6,93333333333333	3,54086538461538	0	0	1	0	0	0	0	0	0	1	61
1	0	56,5333333333333	19,7333333333333	2,86486486486486	0	0	1	0	0	0	0	1	1	1	42
1	0	49,4833333333333	16,95	2,91937069813176	0	0	1	0	0	0	0	0	1	1	44
1	0	129,866666666667	9,81666666666667	13,2292020373514	1	0	0	1	1	0	0	0	0	0	29
1	0	59,2	18,4333333333333	3,21157323688969	1	0	1	1	0	0	1	1	1	0	73
1	0	51,2666666666667	19,3833333333333	2,64488392089424	0	0	0	0	0	0	0	0	1	1	47
1	0	82,5166666666667	25,1833333333333	3,27663798808736	0	1	1	1	0	1	0	1	1	0	43
1	0	105,433333333333	43,3666666666667	2,43120676402767	0	0	1	0	0	1	0	1	1	0	42
1	0	27,7666666666667	10,9333333333333	2,53963414634146	0	0	1	0	0	0	0	0	1	1	55
1	0	70,0833333333333	9,68333333333333	7,23752151462995	0	0	1	0	0	0	0	0	0	1	26
1	0	36,55	12,1333333333333	3,01236263736264	0	0	1	0	0	0	1	1	1	0	46
1	0	47,6166666666667	16,7666666666667	2,83996023856859	1	0	0	1	1	0	1	1	1	0	39
1	0	52,9	18,2666666666667	2,89598540145985	0	0	1	0	0	0	0	0	0	0	39
1	0	33,7333333333333	7,33333333333333	4,6	0	0	1	0	0	0	0	0	0	1	28
1	0	98,4166666666667	34,5666666666667	2,84715525554484	0	1	1	1	0	1	1	1	1	1	37
0	1	46,5	32,7	1,42201834862385	0	0	0	0	0	1	0	0	0	1	63
1	0	73,1333333333333	22,4333333333333	3,26002971768202	1	0	0	1	0	0	0	1	1	1	20
0	1	49,2	24,2666666666667	2,02747252747253	0	0	0	0	0	0	1	1	0	1	61
0	1	41,4	21,4666666666667	1,92857142857143	0	0	1	0	0	0	1	1	1	0	61
1	0	41,1333333333333	9,55	4,30715532286213	0	0	0	0	0	0	0	1	1	0	53
0	1	72,8666666666667	53,9833333333333	1,34979932077802	0	0	0	0	0	1	1	0	1	1	59
1	0	45,6	12,2	3,73770491803279	1	0	1	1	0	0	0	1	1	1	49
1	0	57,0666666666667	36,4	1,56776556776557	1	0	1	1	0	0	1	0	1	1	47
1	0	27,0333333333333	8,78333333333333	3,07779886148008	0	0	0	0	0	0	0	1	0	0	39
1	0	99,3	44,6	2,22645739910314	0	1	0	1	0	1	1	1	0	0	63
1	0	58,1833333333333	15,9333333333333	3,65167364016736	0	0	1	0	0	0	0	1	1	0	75
0	1	74,4166666666667	62,55	1,18971489475087	0	0	1	0	0	1	1	1	0	0	40
1	0	48,8833333333333	31,3	1,56176783812567	0	0	1	0	0	1	0	1	1	1	59
1	0	99,7333333333333	32,1333333333333	3,10373443983402	0	1	1	1	0	1	1	1	1	1	47
0	1	984,033333333333	75,8833333333333	12,9677135954316	0	1	0	1	0	1	1	0	0	0	20
0	1	110,033333333333	55	2,00060606060606	1	0	1	1	0	1	1	0	1	1	35
0	1	43,2	62,7166666666667	,688812117990965	1	0	1	0	0	0	1	1	1	0	64
1	0	62,6666666666667	26,5833333333333	2,35736677115987	0	0	1	0	0	1	0	1	1	0	57
1	0	37,1833333333333	11,1166666666667	3,3448275862069	0	0	1	0	0	0	0	1	0	0	45
1	0	59	20,1833333333333	2,92320396366639	0	0	1	0	0	0	1	1	1	1	26
1	0	70,8166666666667	68	1,04142156862745	0	1	0	1	0	0	1	1	1	0	42
1	0	54,8166666666667	19,45	2,81833761782348	1	0	1	1	0	1	0	1	0	0	49
1	0	35,5666666666667	8,75	4,06476190476191	0	0	1	0	1	0	0	1	1	1	49
1	0	32,3833333333333	11,7666666666667	2,75212464589235	0	0	0	0	0	0	0	1	0	1	56
0	1	116,6	88,9666666666667	1,31060322218059	1	0	1	1	0	1	1	1	1	0	39
1	0	51,4	18,5666666666667	2,76840215439856	1	0	1	1	0	0	0	1	1	0	25
1	0	93,25	23,7166666666667	3,93183415319747	1	0	1	0	0	1	0	1	0	0	39
1	0	28,05	8,81666666666667	3,18147448015123	0	0	1	0	1	0	1	1	1	0	36
1	0	25,1833333333333	5,6	4,49702380952381	0	0	1	0	0	0	0	1	1	0	54
1	0	61,15	26,65	2,29455909943715	1	0	1	0	0	0	0	1	1	0	37
0	1	55,6666666666667	34,2833333333333	1,62372386971317	0	0	1	0	0	1	1	1	0	1	65
1	0	39,6833333333333	10,8333333333333	3,66307692307692	0	0	1	0	0	0	0	1	1	0	64
1	0	43,3666666666667	24,7833333333333	1,74983187626093	0	0	1	0	0	0	0	1	1	0	44
1	0	60,7	25,5166666666667	2,37883736120183	1	0	1	1	0	0	0	1	0	0	45
1	0	136,316666666667	87,2166666666667	1,56296579399962	0	1	0	1	0	1	1	1	1	0	62
1	0	52,45	26,3833333333333	1,98799747315224	1	0	1	0	0	0	1	1	1	1	48
1	0	44,0666666666667	13,8	3,19323671497585	0	0	1	0	0	0	0	1	0	0	27
1	0	34,3666666666667	8,63333333333333	3,98069498069498	0	0	1	0	0	0	1	0	1	1	44
1	0	40,7333333333333	14,4833333333333	2,81242807825086	0	0	1	0	1	0	1	1	1	1	43
1	0	38,9	14,6833333333333	2,64926220204313	0	0	1	0	0	0	0	0	0	0	51
1	0	26,0666666666667	8,18333333333333	3,18533604887984	0	0	1	0	0	0	0	0	0	0	25
1	0	66	22,4333333333333	2,94205052005944	1	0	0	1	0	0	0	0	0	0	25
0	1	37,0333333333333	32,7166666666667	1,13194090677534	0	0	1	0	0	0	1	1	1	0	63
1	0	34,5	7,83333333333333	4,40425531914894	0	0	0	0	0	0	1	1	1	1	54
1	0	46,35	23,2833333333333	1,99069434502505	0	0	1	0	0	0	0	1	1	0	44
0	1	34,3666666666667	21,2333333333333	1,61852433281005	0	0	1	0	1	0	1	0	0	1	57
1	0	27,9833333333333	8,5	3,2921568627451	0	0	0	0	0	0	0	1	1	0	56
0	1	53,3833333333333	31,5166666666667	1,69381279746166	0	0	1	0	0	0	1	0	0	0	21
0	1	50,15	32,7666666666667	1,53051881993896	0	0	1	0	0	0	1	0	0	0	32
1	0	41,6833333333333	10,6833333333333	3,90171606864275	1	0	1	0	0	0	0	1	1	1	36
1	0	92,5833333333333	71,8	1,28946146703807	0	1	1	1	1	1	1	0	1	0	27
0	1	49,4166666666667	35,95	1,37459434399629	0	0	1	0	0	1	1	1	1	1	48
1	0	73,25	31,0833333333333	2,35656836461126	1	0	1	1	0	1	0	1	0	1	43
0	1	46,5166666666667	35,8666666666667	1,29693308550186	0	0	1	0	1	0	1	0	1	0	50
1	0	31,4	16,8	1,86904761904762	0	0	1	0	1	0	0	1	1	1	59
1	0	71,1333333333333	33,0833333333333	2,15012594458438	1	0	1	0	0	1	1	0	0	0	57
1	0	138,916666666667	41,8333333333333	3,3207171314741	1	0	0	1	0	1	1	0	0	0	50
0	1	39,6666666666667	18,05	2,19759926131117	0	0	1	0	1	0	1	1	1	0	62
1	0	111,8	46,6	2,39914163090129	0	0	1	0	0	1	0	1	1	0	36
1	0	31,5666666666667	12,0166666666667	2,62690707350901	1	0	1	0	0	0	0	1	1	1	30
1	0	48,5666666666667	19,0666666666667	2,5472027972028	0	0	1	0	0	0	0	1	1	0	54
1	0	30,5833333333333	9,96666666666667	3,0685618729097	0	0	1	0	0	0	0	1	1	0	51
0	1	695,033333333333	610,3	1,13883882243705	1	0	1	1	1	1	0	1	1	0	46
1	0	97,9333333333333	37,15	2,63615971287573	1	0	1	1	0	1	1	1	1	0	49
0	1	61,6833333333333	44,8333333333333	1,37583643122677	1	0	1	1	0	1	1	1	1	0	53
0	1	155,033333333333	104,066666666667	1,48975016015375	0	0	1	0	1	1	1	1	1	0	59
1	0	99,9166666666667	34,2166666666667	2,9201169020945	1	0	1	1	1	1	0	1	1	1	53
1	0	34,7666666666667	17,85	1,94771241830065	0	0	1	0	1	0	0	1	1	1	46
1	0	39,3	15,8666666666667	2,47689075630252	0	0	1	0	1	0	1	0	0	0	32
1	0	70,0166666666667	19,6666666666667	3,56016949152542	1	0	0	1	0	0	0	0	1	0	58
1	0	30,35	9,91666666666667	3,06050420168067	0	0	1	0	0	0	0	0	0	0	45
1	0	69,4166666666667	21,7333333333333	3,19401840490798	1	0	1	0	0	1	1	1	1	0	37
1	0	63,9166666666667	59,9333333333333	1,06646273637375	0	0	1	0	1	1	0	0	1	0	61
1	0	42,2333333333333	10,2166666666667	4,13376835236542	0	0	1	0	0	0	0	1	1	1	64
0	1	36,7833333333333	17,35	2,12007684918348	0	0	1	0	1	0	1	1	1	1	61
1	0	28,5833333333333	8,85	3,22975517890772	0	0	1	0	0	0	0	1	0	0	52
0	1	123,916666666667	91,8833333333333	1,34863050970434	1	0	1	1	0	1	1	0	0	0	25
1	0	75,1833333333333	20,4833333333333	3,67046379170057	0	0	0	0	0	0	0	0	1	1	41
1	0	29,8	7,3	4,08219178082192	0	0	0	0	0	0	0	1	1	0	38
1	0	35,9333333333333	14,45	2,48673587081892	0	0	0	0	0	0	0	0	0	0	19
1	0	84,15	33,8333333333333	2,4871921182266	1	0	1	1	0	1	1	1	1	0	43
1	0	69,3166666666667	24,5333333333333	2,82540760869565	1	0	1	0	0	1	1	1	1	0	40
1	0	94,1	67,5833333333333	1,39235511713933	1	0	1	0	1	1	1	0	1	1	25
1	0	138,133333333333	73,8333333333333	1,87088036117381	1	0	1	0	0	1	1	0	0	0	64
1	0	32,8666666666667	8,58333333333333	3,82912621359223	0	0	1	0	0	0	0	1	0	0	53
1	0	53	39,8833333333333	1,32887588800669	1	0	1	0	0	1	1	1	0	1	52
1	0	37,35	11,55	3,23376623376623	0	0	0	0	1	0	0	0	1	0	30
1	0	63,4833333333333	16,1333333333333	3,9349173553719	1	0	1	1	0	0	0	0	0	0	41
1	0	31,4666666666667	12,2166666666667	2,57571623465211	0	0	0	0	0	0	1	1	1	0	63
1	0	58,8333333333333	14,5333333333333	4,04816513761468	0	0	0	0	0	0	0	0	0	0	60
1	0	34,2833333333333	17,0333333333333	2,01272015655577	0	0	1	0	0	0	0	1	1	0	31
1	0	119,75	64,1833333333333	1,86574915606336	1	0	0	0	0	1	1	1	0	0	59
1	0	47,8666666666667	18,1833333333333	2,63244729605866	0	0	1	0	0	0	0	1	1	0	57
1	0	68,15	21,4333333333333	3,1796267496112	0	0	1	0	0	1	0	0	0	1	62
1	0	43,5333333333333	16,5833333333333	2,6251256281407	0	0	1	0	0	0	0	0	1	0	27
1	0	54,5	11,4666666666667	4,75290697674419	1	0	1	1	0	0	0	0	0	0	62
1	0	64,3333333333333	26,55	2,42310106716886	1	0	1	1	0	1	0	1	1	0	32
0	1	66,3	38,4666666666667	1,72357019064125	1	0	1	1	0	1	1	1	1	0	34
1	0	129,75	29,7166666666667	4,36623667975323	0	1	1	1	0	1	0	0	0	0	40
0	1	108,583333333333	66,6333333333333	1,6295647823912	1	0	1	1	0	1	1	1	1	1	31
1	0	44,4166666666667	12,0333333333333	3,69113573407202	0	0	0	0	0	0	0	1	1	0	35
1	0	68,0666666666667	20,0666666666667	3,39202657807309	1	0	1	1	0	0	0	1	0	0	46
1	0	28,35	9,3	3,04838709677419	0	0	1	0	0	0	0	1	0	1	61
0	1	83,7166666666667	42,0166666666667	1,99246330821103	1	0	1	0	0	1	1	0	0	0	21
1	0	31,3833333333333	8,01666666666667	3,91476091476091	0	0	1	0	0	0	0	0	1	0	37
1	0	89,7666666666667	24,25	3,70171821305842	1	0	1	0	0	1	0	0	0	0	27
1	0	59,45	28,0333333333333	2,12068965517241	0	0	0	0	0	1	1	0	0	0	50
1	0	61,15	11,4166666666667	5,35620437956204	0	0	1	0	0	0	0	1	1	0	35
1	0	40,9	12,5833333333333	3,25033112582781	1	0	1	0	0	0	0	0	0	0	20
1	0	59,8	61,0666666666667	,979257641921397	0	0	1	0	0	1	1	0	1	0	61
0	1	41,55	29,4833333333333	1,40927077444884	0	0	1	0	0	0	1	0	1	1	46
1	0	40,2666666666667	9,33333333333333	4,31428571428571	0	0	1	0	0	0	0	1	1	0	43
0	1	42,55	30,7166666666667	1,38524145415084	0	0	1	0	0	0	1	1	1	0	56
0	1	26,4166666666667	10,35	2,55233494363929	0	0	0	0	1	0	0	0	0	1	15
0	1	26,4166666666667	10,35	2,55233494363929	0	0	0	0	1	0	0	0	0	1	15
0	1	102,766666666667	66,0833333333333	1,55510718789407	1	0	0	1	0	1	1	0	1	0	38
1	0	37,6166666666667	15,95	2,35841170323929	0	0	1	0	0	0	0	0	0	1	56
0	1	99,25	64,2333333333333	1,54514789828749	1	0	1	1	0	1	1	1	1	0	41
1	0	48,1	15,85	3,03470031545741	0	0	0	0	1	0	1	0	0	0	24
1	0	110,183333333333	55,7	1,97815679233992	1	0	1	1	0	1	0	1	1	1	34
1	0	46,05	17,1833333333333	2,67992240543162	0	0	1	0	0	0	0	1	1	0	50
1	0	40,3	19,2333333333333	2,09532062391681	0	0	1	0	0	0	0	1	1	0	34
1	0	74,1	47,8166666666667	1,54966887417219	1	0	0	1	0	1	1	1	1	0	58
0	1	139,883333333333	91,0833333333333	1,53577310155535	1	0	1	1	0	1	1	1	1	0	57
0	1	70,3166666666667	57,35	1,22609706480674	1	0	0	1	0	0	1	1	1	0	46
1	0	75,9833333333333	28,0666666666667	2,70724465558195	0	1	1	1	0	1	0	1	1	0	45
1	0	66,7166666666667	24,15	2,76259489302968	1	0	1	1	0	0	0	0	0	0	51
1	0	80,3333333333333	48,1166666666667	1,66955316937998	0	0	1	0	1	1	1	1	1	0	35
1	0	96,9166666666667	30,65	3,16204458945079	0	1	0	1	0	1	0	0	0	0	66
1	0	50,35	26,0666666666667	1,93158567774936	1	0	1	0	1	0	1	1	1	1	40
1	0	54,8833333333333	9,18333333333333	5,97640653357532	1	0	1	0	0	0	0	0	0	0	59
1	0	52,95	14,9833333333333	3,53392658509455	1	0	1	1	0	0	1	1	0	1	47
1	0	77,4333333333333	40,2166666666667	1,92540406133444	0	1	1	1	1	1	1	1	1	0	37
1	0	37,2333333333333	11,4333333333333	3,25655976676385	0	0	1	0	0	0	0	0	1	1	32
0	1	46,9166666666667	32,8833333333333	1,42676127724278	0	0	1	0	0	0	1	1	1	0	44
0	1	31,3333333333333	13,9166666666667	2,25149700598802	0	0	1	0	1	0	0	1	0	0	57
1	0	40,1833333333333	9,91666666666667	4,05210084033613	0	0	0	0	0	0	0	0	1	0	58
1	0	74,2	18,8666666666667	3,93286219081272	1	0	0	1	0	0	0	0	1	1	45
1	0	44,0666666666667	14,55	3,02863688430699	1	0	1	1	0	0	0	1	1	0	64
1	0	58,8666666666667	34,7333333333333	1,69481765834933	0	0	1	0	0	1	1	1	1	0	52
1	0	41,8666666666667	12,0166666666667	3,48404993065187	0	0	1	0	1	0	0	0	1	0	27
0	1	119,416666666667	69,6833333333333	1,71370485529778	1	0	0	1	0	1	1	0	0	1	57
1	0	34,2	16,75	2,04179104477612	0	0	1	0	1	0	1	1	1	0	41
0	1	61,6333333333333	16,9666666666667	3,63261296660118	1	0	1	1	1	0	1	1	1	1	28
1	0	82,2166666666667	39,25	2,09469214437367	0	1	0	1	1	1	1	0	1	0	27
1	0	74,6833333333333	33,2333333333333	2,24724172517553	1	0	1	0	0	1	1	1	1	0	55
1	0	39,0166666666667	18,3	2,13205828779599	0	0	1	0	0	0	0	1	1	0	31
1	0	53,8333333333333	9,66666666666667	5,56896551724138	0	0	0	0	0	0	0	1	0	0	54
1	0	32,4666666666667	12,7	2,55643044619423	0	0	1	0	0	0	0	0	1	1	44
1	0	68,15	23,6333333333333	2,8836389280677	1	0	0	1	0	0	0	0	1	0	55
1	0	33,8166666666667	12,9166666666667	2,61806451612903	0	0	1	0	0	0	0	0	1	0	33
0	1	20,3666666666667	14,1	1,44444444444444	0	0	1	0	0	0	1	1	1	0	59
1	0	36,8166666666667	9,78333333333333	3,76320272572402	0	0	1	0	0	0	0	0	1	0	35
0	1	51,6333333333333	26,8666666666667	1,92183622828784	1	0	1	1	1	0	1	1	1	1	40
1	0	56,7666666666667	36,3833333333333	1,560238204306	0	0	1	0	0	1	1	1	1	0	50
0	1	56,1166666666667	38,85	1,44444444444444	0	0	0	0	0	0	1	1	1	1	57
1	0	62,3666666666667	45,75	1,3632058287796	0	0	1	0	0	1	1	1	1	0	44
0	1	58,95	55,75	1,05739910313901	1	0	1	1	0	1	1	1	0	1	62
1	0	73,65	12,45	5,91566265060241	1	0	0	1	0	0	0	1	0	0	23
0	1	27,1833333333333	8,71666666666667	3,11854684512428	0	0	1	0	1	0	0	0	0	1	15
0	1	23,1333333333333	17,3166666666667	1,33589990375361	0	0	1	0	1	0	1	0	1	1	61
1	0	50,2166666666667	15,7833333333333	3,18162618796199	1	0	1	0	0	0	0	1	1	0	67
1	0	23,8166666666667	7,43333333333333	3,20403587443946	0	0	1	0	1	0	0	0	1	0	22
1	0	32,8666666666667	12,2	2,69398907103825	0	0	1	0	0	0	1	0	1	0	62
1	0	106,5	59,7	1,78391959798995	0	1	1	1	0	1	1	0	1	0	67
1	0	53,8333333333333	18,6666666666667	2,88392857142857	0	0	0	0	1	0	0	1	1	0	63
1	0	97,4833333333333	33,5166666666667	2,90850323222277	1	0	1	1	0	1	0	1	1	0	29
1	0	1271,55	104,7	12,1446991404011	0	1	1	1	1	1	0	1	1	0	46
1	0	54,9666666666667	16,3833333333333	3,35503560528993	0	0	1	0	0	0	0	1	1	0	47
1	0	64,85	16,0166666666667	4,04890738813736	0	0	1	0	0	0	0	1	1	0	47
1	0	54,9666666666667	16,3833333333333	3,35503560528993	0	0	1	0	0	0	0	1	1	0	47
1	0	51,6333333333333	12,45	4,14725568942436	1	0	1	1	0	0	0	0	0	0	74
1	0	64,85	16,0166666666667	4,04890738813736	0	0	1	0	0	0	0	1	1	0	47
1	0	79,9833333333333	80,2666666666667	,996470099667774	0	0	1	0	0	1	1	1	0	0	51
1	0	72,0833333333333	20,9166666666667	3,44621513944223	1	0	1	1	0	1	0	1	1	1	28
0	1	47,6166666666667	27,2166666666667	1,74954072259645	0	0	1	0	0	0	0	1	1	1	34
1	0	49,9	11,0833333333333	4,50225563909774	0	0	0	0	0	0	0	0	0	0	53
1	0	29,5	4,48333333333333	6,57992565055762	0	0	1	0	0	0	0	1	0	1	31
1	0	31,95	11,9166666666667	2,68111888111888	0	0	0	0	0	0	0	0	1	1	40
1	0	89,3	41,5833333333333	2,14749498997996	1	0	0	0	0	1	1	1	0	0	45
1	0	40,6166666666667	22,9666666666667	1,76850507982583	0	0	1	0	0	0	0	0	1	0	50
0	1	43,4333333333333	25,75	1,68673139158576	0	0	1	0	1	0	1	1	1	0	42
1	0	36,2	12,75	2,83921568627451	0	0	0	0	0	0	1	0	1	1	44
1	0	81,4333333333333	48,25	1,68773747841105	1	0	1	1	1	1	0	0	0	0	44
1	0	71,4	67,1166666666667	1,06381922026322	1	0	1	1	1	1	1	0	0	0	44
0	1	114,45	92,6666666666667	1,23507194244604	0	0	1	0	0	1	1	0	1	1	26
1	0	62,4833333333333	29,2333333333333	2,13740022805017	0	0	1	0	0	0	1	1	0	1	37
1	0	37,4833333333333	6,05	6,19559228650138	0	0	0	0	0	0	0	0	1	1	53
1	0	23,6	7,73333333333333	3,05172413793103	0	0	1	0	1	0	0	1	1	1	49
0	1	131,216666666667	99,1	1,32408341742348	0	0	1	0	0	1	1	1	1	0	56
1	0	27,9166666666667	10,6166666666667	2,62951334379906	0	0	1	0	1	0	1	1	1	0	57
1	0	43,5166666666667	22,8333333333333	1,90583941605839	0	0	1	0	1	0	1	0	0	0	61
1	0	45,35	13,7	3,31021897810219	0	0	0	0	1	0	1	1	1	1	35
0	1	73,7666666666667	44,1833333333333	1,66955865711052	1	0	0	1	0	1	0	0	1	1	26
1	0	73,3	24,6833333333333	2,9696151249156	1	0	1	1	0	1	0	0	0	0	43
1	0	45,3	17,5166666666667	2,58610846812559	0	0	0	0	0	0	1	1	1	0	27
1	0	39,7166666666667	13,85	2,8676293622142	0	0	0	0	1	0	0	1	1	0	71
0	1	142,583333333333	72,1333333333333	1,97666358595194	1	0	1	1	0	1	0	0	1	1	53
0	1	42,0666666666667	31,6833333333333	1,32772225144661	0	0	1	0	0	0	1	1	1	1	29
1	0	656,6	109,983333333333	5,96999545385665	0	0	1	0	0	1	0	1	1	1	46
1	0	33,95	8,78333333333333	3,86527514231499	0	0	1	0	0	0	0	1	1	0	43
0	1	41,7	31,1	1,34083601286174	0	0	1	0	0	0	1	0	1	0	45
1	0	46,5333333333333	13,7666666666667	3,38014527845036	1	0	0	1	0	0	0	1	1	0	55
1	0	72,05	30,2833333333333	2,37919647771051	1	0	1	1	0	0	0	0	0	1	44
0	1	54,0166666666667	34,8	1,5522030651341	0	0	1	0	0	1	1	1	1	1	32
1	0	69,8833333333333	37,1	1,88364779874214	1	0	1	0	0	1	1	1	1	0	47
1	0	77,7	35,2666666666667	2,20321361058601	0	1	0	1	0	1	1	1	1	0	56
1	0	43,9666666666667	20,3333333333333	2,16229508196721	0	0	0	0	0	0	0	0	0	0	49
1	0	63,5	21,15	3,00236406619385	1	0	1	1	0	1	0	1	0	0	50
0	1	83,1833333333333	69,5666666666667	1,1957355055103	0	0	1	0	0	1	1	1	1	1	46
1	0	56,0166666666667	20,4	2,74591503267974	0	0	0	0	0	1	0	1	0	0	40
1	0	76,0166666666667	52,6666666666667	1,44335443037975	1	0	0	1	0	1	1	1	1	0	62
1	0	156,033333333333	65,2666666666667	2,39070480081716	0	1	1	1	0	1	0	0	0	0	54
0	1	37,65	13,1666666666667	2,85949367088608	0	0	1	0	0	0	1	0	0	1	44
1	0	48,8	15,2166666666667	3,20700985761227	1	0	1	1	0	0	0	1	0	1	45
1	0	41,1833333333333	7,11666666666667	5,78688524590164	0	0	1	0	0	0	0	0	1	1	56
1	0	68,8333333333333	19,0833333333333	3,60698689956332	1	0	0	1	0	0	1	0	1	0	46
1	0	72,85	34,9666666666667	2,08341277407054	1	0	1	1	0	1	1	1	1	0	43
1	0	30,95	10,0333333333333	3,08471760797342	0	0	1	0	0	0	0	0	1	0	49
1	0	67,5166666666667	14,4	4,68865740740741	0	0	0	0	0	0	0	0	1	1	39
1	0	32,1666666666667	10,6166666666667	3,0298273155416	0	0	0	0	0	0	0	1	1	0	35
1	0	33,5333333333333	15,9333333333333	2,10460251046025	0	0	0	0	0	0	0	1	1	1	30
1	0	33,5333333333333	15,9333333333333	2,10460251046025	0	0	0	0	0	0	0	1	1	1	30
1	0	32,7666666666667	10,3166666666667	3,17609046849758	0	0	1	0	0	0	0	0	0	1	41
1	0	48,35	15,8	3,06012658227848	1	0	1	0	0	0	0	0	0	0	58
1	0	47,3666666666667	22,2	2,13363363363363	0	0	0	0	0	0	0	0	1	0	64
1	0	43,5333333333333	20,4166666666667	2,13224489795918	0	0	1	0	0	0	0	1	1	1	55
1	0	59,4333333333333	11,4	5,21345029239766	1	0	0	0	0	0	0	0	0	0	61
1	0	44,45	13,0666666666667	3,40178571428571	0	0	0	0	0	0	1	1	1	0	51
1	0	32,8	15,6	2,1025641025641	0	0	0	0	1	0	0	1	0	0	32
1	0	75,3	28,75	2,61913043478261	1	0	0	1	0	0	0	1	1	1	50
1	0	58,6666666666667	47,8166666666667	1,22690833042872	1	0	1	0	1	1	1	0	1	0	51
1	0	32,15	11,4	2,82017543859649	0	0	1	0	0	0	1	1	0	0	58
1	0	49,25	15,2333333333333	3,23304157549234	1	0	1	0	1	0	1	1	1	0	39
1	0	115,45	24,1333333333333	4,78383977900553	1	0	1	1	0	1	0	1	1	1	40
0	1	59,7333333333333	26,15	2,2842574888464	1	0	1	1	0	0	1	1	1	1	27
1	0	51,0166666666667	24,5333333333333	2,07948369565217	0	0	0	0	0	0	0	0	1	0	28
0	1	60,0666666666667	46,6833333333333	1,28668332738308	1	0	0	0	0	1	1	1	0	1	52
1	0	36,2333333333333	13,3833333333333	2,70734744707347	0	0	1	0	0	0	0	1	0	0	29
0	1	54,35	27,1333333333333	2,00307125307125	1	0	1	0	1	0	1	1	0	1	53
1	0	151,833333333333	94,6166666666667	1,60472080324115	0	1	1	1	0	1	1	1	1	0	63
0	1	39,0333333333333	15,4666666666667	2,52370689655172	0	0	1	0	1	0	1	1	1	0	62
1	0	56,3666666666667	19,45	2,89802913453299	1	0	1	0	0	0	1	1	1	0	39
0	1	204,616666666667	114,15	1,79252445612498	1	0	1	1	1	1	1	1	1	0	38
1	0	26,95	9,83333333333333	2,74067796610169	0	0	0	0	0	0	0	1	1	0	53
0	1	112,416666666667	59,1333333333333	1,9010710259301	0	0	1	0	0	1	1	0	0	1	26
1	0	34,9166666666667	8,11666666666667	4,30184804928131	1	0	1	1	0	0	0	1	0	1	63
1	0	91,5666666666667	26,05	3,5150351887396	1	0	1	1	0	0	0	1	1	0	29
1	0	110,866666666667	30,8	3,5995670995671	1	0	0	1	1	1	0	0	1	1	32
1	0	37,7833333333333	11,4333333333333	3,30466472303207	0	0	0	0	0	0	0	0	1	1	31
1	0	39,6833333333333	12,45	3,18741633199465	0	0	1	0	0	0	0	0	0	0	51
0	1	62,4666666666667	29,5833333333333	2,11154929577465	1	0	0	1	1	0	1	1	0	1	45
0	1	44,3	25,1166666666667	1,76376907763769	1	0	0	1	0	1	0	1	0	0	34
1	0	126,316666666667	63,0166666666667	2,0044961650357	1	0	1	1	0	1	1	0	0	0	57
0	1	62,9	51,3166666666667	1,22572263721988	1	0	1	1	0	1	0	0	1	0	35
1	0	58,15	14,8333333333333	3,92022471910112	0	0	1	0	0	0	0	0	1	1	31
0	1	86,25	66,8833333333333	1,28955893346623	0	1	1	1	0	0	1	1	1	1	64
1	0	86,15	53	1,62547169811321	1	0	1	1	0	1	1	1	0	0	39
1	0	68,65	21,45	3,2004662004662	1	0	1	0	0	1	0	1	0	0	56
0	1	40,9333333333333	16,1166666666667	2,53981385729059	0	0	0	0	0	0	0	1	0	1	50
1	0	30,5	12,45	2,44979919678715	0	0	0	0	1	0	1	1	1	0	25
1	0	67,5	27,1166666666667	2,48924400737554	1	0	1	1	0	1	1	1	0	0	24
1	0	21,7166666666667	5,86666666666667	3,70170454545455	0	0	1	0	0	0	0	1	1	0	60
0	1	67,25	29,55	2,27580372250423	1	0	0	1	0	0	1	1	0	1	59
1	0	53,8166666666667	22,35	2,40790454884415	1	0	1	1	1	0	1	0	0	0	44
1	0	49,3166666666667	14,4166666666667	3,42080924855491	1	0	1	0	1	0	1	1	0	1	49
1	0	40,2333333333333	11,4333333333333	3,51895043731778	0	0	1	0	0	0	0	1	1	0	47
1	0	46,8666666666667	22,1833333333333	2,11269722013524	1	0	1	0	0	0	0	1	1	1	44
1	0	72,1666666666667	54,9166666666667	1,31411229135053	0	1	1	1	0	1	1	1	0	0	40
1	0	122,05	68,6166666666667	1,77872237065825	0	1	0	1	0	1	0	0	1	0	45
0	1	93,5666666666667	61,5	1,52140921409214	0	1	1	1	0	1	1	1	0	1	64
0	1	137,783333333333	98,65	1,39668862983612	0	1	1	1	0	1	1	0	0	1	30
1	0	29,3833333333333	12,1333333333333	2,4217032967033	0	0	1	0	0	0	0	0	0	0	23
1	0	92,6833333333333	36,8	2,51856884057971	1	0	1	1	0	1	0	1	1	0	60
1	0	60,0166666666667	22,35	2,68530947054437	0	0	1	0	0	0	0	0	0	1	21
0	1	70,2666666666667	68,6666666666667	1,02330097087379	0	1	0	1	0	0	1	1	1	0	48
1	0	49,7	23,5666666666667	2,10891089108911	1	0	1	1	0	0	1	1	1	0	58
1	0	47,5166666666667	12,3	3,86314363143631	1	0	1	0	1	0	1	1	0	0	58
0	1	52,1	31,35	1,66188197767145	1	0	1	1	0	0	1	1	1	1	55
1	0	54,2333333333333	31,5166666666667	1,72078265468006	1	0	1	0	0	0	0	1	0	0	38
1	0	34,6333333333333	18,3833333333333	1,88395285584769	0	0	0	0	0	0	1	1	1	1	52
1	0	90,6833333333333	13,2333333333333	6,85264483627204	1	0	1	1	0	0	0	0	0	1	53
1	0	141,966666666667	66,7166666666667	2,12790407194604	0	1	1	1	0	1	1	1	1	0	50
0	1	63,1166666666667	47,0333333333333	1,34195605953225	0	0	1	0	0	1	1	1	1	0	62
0	1	56,6333333333333	37,9833333333333	1,49100482667837	1	0	1	1	0	1	1	1	1	1	49
1	0	47,35	31,9166666666667	1,48355091383812	0	0	1	0	0	0	1	0	1	1	52
1	0	66,6833333333333	21,75	3,06590038314176	0	1	1	1	0	1	0	0	0	1	42
1	0	85,8666666666667	29,5333333333333	2,90744920993228	0	1	1	1	0	1	1	1	0	0	55
1	0	30,3166666666667	13,1166666666667	2,31130876747141	0	0	1	0	0	0	0	0	1	1	44
0	1	78,6	31,0666666666667	2,53004291845494	0	0	1	0	0	1	0	1	1	0	59
1	0	29,7333333333333	7,08333333333333	4,19764705882353	0	0	0	0	0	0	0	1	1	1	33
0	1	55,0666666666667	40	1,37666666666667	0	0	1	0	0	1	1	1	1	1	39
0	1	79,8333333333333	43,25	1,84585741811175	1	0	1	0	0	1	1	0	1	1	47
1	0	47,75	16,1166666666667	2,96277145811789	0	0	1	0	0	0	0	1	0	0	55
1	0	67,3833333333333	73,5833333333333	,915741789354474	1	0	1	0	0	1	1	0	0	0	41
1	0	30,6	12	2,55	0	0	1	0	1	0	0	1	1	0	62
0	1	59,1666666666667	35,7166666666667	1,65655622958469	0	1	1	1	1	1	1	1	0	1	20
1	0	101,8	26,5	3,84150943396226	0	0	1	0	0	0	0	0	0	1	54
1	0	44,05	14,2166666666667	3,09847596717468	0	0	0	0	0	0	0	1	0	0	52
1	0	26,4	8,8	3	0	0	0	0	0	0	0	1	0	0	33
0	1	53,8666666666667	47,3833333333333	1,1368272951108	1	0	1	1	0	1	1	1	1	1	39
1	0	51,7	21,9333333333333	2,35714285714286	0	0	1	0	0	0	1	0	0	1	21
0	1	68,1833333333333	40,6333333333333	1,6780147662018	1	0	1	1	1	0	1	0	0	0	67
1	0	44,8666666666667	19,9666666666667	2,24707846410685	1	0	1	1	1	0	1	1	0	0	68
1	0	47,4833333333333	13,65	3,47863247863248	0	0	1	0	0	0	0	1	1	0	43
1	0	142,033333333333	97	1,46426116838488	0	1	0	1	0	1	1	1	0	0	52
0	1	44,5166666666667	35,3166666666667	1,26050023596036	0	0	1	0	0	0	1	1	1	0	53
1	0	700,95	64,8333333333333	10,8115681233933	1	0	1	0	0	1	1	0	0	0	53
1	0	119	52,3166666666667	2,27460974832749	1	0	1	1	0	1	1	0	0	0	45
1	0	37,0166666666667	10,6833333333333	3,46489859594384	1	0	0	0	0	0	0	1	1	0	59
1	0	51,1333333333333	15,9333333333333	3,2092050209205	0	0	0	0	0	0	0	1	1	0	25
0	1	84,05	52,9166666666667	1,58834645669291	0	1	0	1	0	1	1	1	1	1	34
1	0	82,8166666666667	49,4	1,67645074224022	1	0	1	1	0	1	1	1	1	1	42
0	1	43	23,95	1,79540709812109	0	0	1	0	0	0	1	1	1	0	35
1	0	42	18,9333333333333	2,21830985915493	1	0	1	0	0	0	0	1	1	0	56
1	0	38,85	16,65	2,33333333333333	0	0	1	0	1	0	1	0	0	0	62
1	0	128,133333333333	85,6166666666667	1,49659334241775	0	1	1	1	0	1	1	1	1	0	47
0	1	71,3833333333333	26,8333333333333	2,66024844720497	0	0	1	0	0	1	1	0	0	1	33
0	1	112,866666666667	59,65	1,89214864487287	0	0	1	0	0	1	1	1	1	0	40
0	1	58,05	18,6166666666667	3,11817367949866	0	0	1	0	1	0	1	1	0	0	61
1	0	68,2	24,4	2,79508196721312	1	0	1	1	0	1	0	0	0	0	21
0	1	107,25	54,5333333333333	1,96668704156479	1	0	1	0	0	1	1	0	0	1	65
0	1	48,0666666666667	24,3333333333333	1,97534246575342	0	0	1	0	1	0	1	1	0	0	61
1	0	26,0833333333333	7,31666666666667	3,56492027334852	0	0	1	0	0	0	0	1	1	0	60
1	0	33,9166666666667	16,65	2,03703703703704	0	0	1	0	0	0	0	1	1	0	48
1	0	52,3166666666667	15,2333333333333	3,43435448577681	0	0	0	0	0	0	0	1	1	0	42
0	1	41,6333333333333	21,45	1,94094794094794	0	0	1	0	0	0	1	0	0	0	44
0	1	69,2666666666667	34,9	1,9847182425979	1	0	1	0	0	1	1	1	1	1	48
0	1	606,583333333333	416,033333333333	1,45801618460059	0	1	1	1	0	1	0	1	1	0	43
0	1	532,033333333333	364,683333333333	1,45889127553585	0	0	0	0	0	1	0	1	1	1	34
1	0	43,5666666666667	16,1833333333333	2,69207003089598	1	0	1	0	0	0	0	1	0	1	44
0	1	66,1666666666667	36,1666666666667	1,8294930875576	1	0	1	0	0	1	1	1	1	0	61
1	0	28,0666666666667	7,16666666666667	3,91627906976744	0	0	1	0	0	0	0	1	0	0	34
1	0	28,1	7,58333333333333	3,70549450549451	0	0	1	0	0	0	0	1	1	1	51
1	0	38	17,1166666666667	2,22005842259007	0	0	1	0	1	0	0	0	1	0	47
1	0	41,6666666666667	20,2333333333333	2,05930807248764	0	0	1	0	1	0	1	0	1	0	47
1	0	35,3333333333333	8,21666666666667	4,30020283975659	0	0	1	0	0	0	0	0	1	0	40
1	0	65,9166666666667	31,8	2,07285115303983	1	0	1	1	0	1	1	1	1	1	47
1	0	66,1166666666667	8,61666666666667	7,67311411992263	1	0	0	1	0	0	0	0	0	0	59
1	0	67,2333333333333	16,9666666666667	3,96267190569745	1	0	1	1	0	0	0	1	0	0	24
1	0	27,0833333333333	9,43333333333333	2,87102473498233	0	0	1	0	0	0	0	0	1	0	58
1	0	80,65	66,45	1,21369450714823	1	0	1	1	0	1	1	1	0	0	43
1	0	84,9333333333333	49,2	1,72628726287263	0	1	1	1	0	1	1	0	0	0	59
1	0	62,2	13,6333333333333	4,56234718826406	1	0	1	1	0	0	0	0	0	1	60
1	0	34,1166666666667	10,4666666666667	3,25955414012739	0	0	0	0	0	0	0	1	1	1	32
0	1	110,116666666667	48,75	2,25880341880342	0	0	0	0	0	1	0	1	0	0	50
1	0	1078,48333333333	57,5833333333333	18,7290882778582	0	1	1	1	0	1	1	0	1	0	61
1	0	89,6833333333333	11,7166666666667	7,65433854907539	1	0	1	0	0	0	0	0	0	1	48
1	0	47,0166666666667	32,6166666666667	1,44149207971385	0	0	1	0	0	0	1	1	1	0	42
0	1	62,85	41,5833333333333	1,51142284569138	1	0	0	1	0	1	1	1	1	1	61
1	0	88,1666666666667	54,85	1,60741415982984	1	0	0	1	0	1	1	1	0	0	41
0	1	26,3333333333333	8,5	3,09803921568627	0	0	0	0	0	0	1	1	1	1	43
1	0	61,7	15,05	4,09966777408638	0	0	1	0	0	0	0	0	0	1	54
1	0	26,75	9,11666666666667	2,93418647166362	0	0	0	0	0	0	0	1	1	0	58
1	0	67,9333333333333	27,6333333333333	2,4583835946924	1	0	1	1	1	0	1	1	1	0	35
1	0	24,25	4,98333333333333	4,86622073578595	0	0	0	0	0	0	0	1	0	1	51
0	1	62,95	48,85	1,28863868986694	1	0	1	0	0	1	1	1	1	1	59
1	0	64,2666666666667	27,9666666666667	2,29797377830751	1	0	1	1	0	0	1	1	1	0	63
1	0	615,066666666667	24,5666666666667	25,0366350067843	0	1	1	1	1	1	0	0	0	0	39
1	0	61,7	33,0333333333333	1,8678102926337	1	0	1	1	1	1	1	1	1	0	36
1	0	30,75	6,96666666666667	4,41387559808612	0	0	1	0	0	0	0	1	1	1	58
0	1	47,9666666666667	28,95	1,65687967760507	0	0	1	0	0	0	1	1	1	0	32
1	0	169,65	77,9666666666667	2,17592988456605	1	0	1	1	1	1	0	1	1	1	66
1	0	87,05	35,6	2,44522471910112	1	0	1	0	0	1	0	0	0	0	19
1	0	60,45	37,5166666666667	1,61128387383385	1	0	1	1	0	1	1	1	1	0	55
0	1	47,3	13,85	3,41516245487365	0	0	1	0	1	0	0	0	0	1	17
1	0	34,25	10,1166666666667	3,38550247116969	0	0	1	0	1	0	1	1	0	0	65
1	0	22,8666666666667	8,28333333333333	2,76056338028169	0	0	1	0	0	0	0	1	0	0	33
1	0	44,5166666666667	21,1833333333333	2,1014948859166	0	0	1	0	0	0	1	1	1	0	57
1	0	85,7666666666667	13,3833333333333	6,40846824408468	1	0	0	1	0	0	0	1	0	0	43
1	0	118,133333333333	89,6333333333333	1,31796206768315	1	0	1	1	0	1	1	1	1	1	46
1	0	45,3	19,2833333333333	2,34917891097666	1	0	1	0	1	0	1	1	0	0	58
0	1	47,6333333333333	29,1	1,6368843069874	0	0	1	0	0	0	1	1	1	0	35
0	1	933,75	84,7	11,0242030696576	0	1	0	1	0	1	1	1	1	0	56
1	0	49,1333333333333	16,1166666666667	3,04860392967942	1	0	0	0	0	0	0	0	1	0	45
1	0	28,75	6,25	4,6	0	0	1	0	0	0	0	0	0	1	23
1	0	89,7	48,5666666666667	1,84694577899794	0	1	1	1	0	1	0	0	1	0	55
1	0	58,9333333333333	12,35	4,7719298245614	0	0	0	0	0	0	0	0	1	1	29
0	1	30,8166666666667	16,4	1,87906504065041	0	0	1	0	0	0	0	1	1	1	55
1	0	27,2666666666667	11	2,47878787878788	0	0	0	0	0	0	0	1	0	0	39
0	1	63,4333333333333	64,3833333333333	,985244628527051	0	0	1	0	1	1	1	1	1	1	41
1	0	45,0833333333333	11,8	3,82062146892655	0	0	1	0	0	0	0	0	1	1	56
0	1	61,45	41,1833333333333	1,49210845811412	0	0	1	0	1	1	0	1	1	1	41
1	0	46,5833333333333	22,1666666666667	2,1015037593985	0	0	0	0	0	0	0	0	0	0	32
1	0	25,85	15,9166666666667	1,62408376963351	0	0	0	0	0	0	1	1	0	0	62
1	0	32,6	10,6166666666667	3,07064364207221	0	0	1	0	0	0	0	0	1	0	49
1	0	26,3333333333333	7,4	3,55855855855856	0	0	0	0	0	0	0	0	0	1	62
1	0	83,3666666666667	16,65	5,00700700700701	0	0	1	0	0	0	0	1	0	0	48
1	0	54,3833333333333	15,1833333333333	3,58177826564215	0	0	0	0	1	0	0	0	1	0	24
0	1	52,5333333333333	34,1166666666667	1,53981436248168	0	0	1	0	0	0	1	1	1	0	61
1	0	54,3833333333333	15,1833333333333	3,58177826564215	0	0	0	0	1	0	0	0	1	0	24
1	0	74,1666666666667	18,85	3,93457117595049	1	0	1	1	0	0	0	0	0	0	63
1	0	92,25	73,2333333333333	1,25967228038234	0	1	1	1	0	1	1	0	0	0	18
1	0	45,2666666666667	22,7166666666667	1,99266324284666	0	0	1	0	0	0	1	1	1	0	61
1	0	59,8833333333333	20,1	2,97927031509121	1	0	1	1	0	1	0	1	1	0	66
1	0	31,3666666666667	16,6166666666667	1,8876629889669	0	0	1	0	0	0	1	0	1	1	47
0	1	75,9666666666667	60,5	1,25564738292011	0	1	0	1	0	0	1	1	1	1	41
1	0	63,1833333333333	22,0333333333333	2,86762481089259	1	0	1	1	0	0	0	1	1	0	34
1	0	48,1666666666667	27,5833333333333	1,74622356495468	0	0	1	0	0	0	1	1	1	1	46
1	0	42,7833333333333	15,4333333333333	2,77213822894168	1	0	1	1	0	0	0	0	0	0	44
0	1	45,7166666666667	19,75	2,31476793248945	0	0	1	0	0	0	1	1	1	0	70
0	1	97,5333333333333	30,9833333333333	3,14792899408284	0	1	1	1	0	1	0	0	0	0	20
1	0	35,7666666666667	12,9833333333333	2,75481386392811	0	0	0	0	0	0	1	1	1	0	46
1	0	54,25	21,5666666666667	2,51545595054096	1	0	0	1	0	1	0	1	1	1	54
1	0	23,7166666666667	6,18333333333333	3,8355795148248	0	0	1	0	1	0	1	0	0	1	39
1	0	44,0833333333333	17,4333333333333	2,52868068833652	0	0		0	0	0	0	0	1	1	50
0	1	45,95	57,5166666666667	,798898869892785	0	0	1	0	1	1	1	1	1	0	57
1	0	26,5833333333333	5,51666666666667	4,81873111782477	0	0	0	0	0	0	0	1	0	1	51
0	1	50,1666666666667	34,6166666666667	1,44920558497833	0	0	0	0	1	1	0	1	1	0	57
1	0	62,7166666666667	29,2666666666667	2,14293849658314	1	0	1	1	0	0	1	0	1	1	43
1	0	37,7666666666667	16	2,36041666666667	0	0	0	0	0	0	0	0	1	1	53
0	1	68,5666666666667	46,15	1,48573492235464	1	0	1	0	0	1	1	0	0	1	58
0	1	76,2833333333333	39,4166666666667	1,93530655391121	0	0	1	0	0	1	1	1	1	0	34
0	1	50,1166666666667	31	1,61666666666667	1	0	1	0	0	0	1	1	1	0	62
1	0	51,6166666666667	19,3666666666667	2,66523235800344	1	0	1	1	0	0	0	0	0	1	70
0	1	65,8833333333333	43,4833333333333	1,51513990034496	1	0	1	1	0	0	1	1	0	1	59
0	1	124,75	82,4333333333333	1,51334411645774	1	0	1	0	0	1	1	1	0	1	47
1	0	103,8	62,8	1,65286624203822	0	1	0	1	0	1	1	1	1	0	59
1	0	70,9333333333333	18,2833333333333	3,87967183226983	1	0	0	0	0	0	0	1	1	0	40
1	0	83,6	20,1833333333333	4,1420313790256	1	0	1	1	0	1	0	1	0	0	47
0	1	51,9833333333333	25,4333333333333	2,04390563564876	1	0	1	1	0	0	1	1	1	1	50
1	0	24,5833333333333	6,11666666666667	4,01907356948229	0	0	1	0	0	0	0	0	1	0	45
1	0	41,7333333333333	10,5	3,97460317460317	0	0	1	0	0	0	0	0	0	0	35
1	0	81,0333333333333	25,7833333333333	3,14285714285714	1	0	0	1	1	1	1	0	1	1	53
1	0	27,7	10,9833333333333	2,52200303490137	0	0	1	0	0	0	0	1	1	0	36
1	0	34,6166666666667	10	3,46166666666667	1	0	1	1	0	0	0	1	1	1	46
1	0	63,8333333333333	14,7166666666667	4,33748584371461	1	0	0	1	0	0	0	1	1	0	60
1	0	34,3	8,33333333333333	4,116	0	0	0	0	0	0	0	1	0	0	52
0	1	92,7333333333333	63,9	1,45122587376109	1	0	0	1	0	1	1	0	1	1	37
1	0	112,6	33,1833333333333	3,3932697137117	0	0	1	0	0	1	0	0	0	1	50
0	1	31,7333333333333	14,1166666666667	2,24793388429752	0	0	1	0	1	0	1	0	1	1	59
1	0	54,9166666666667	20,2333333333333	2,71416803953871	1	0	1	1	0	0	0	1	0	0	33
1	0	43,25	10,9833333333333	3,93778452200304	0	0	1	0	0	0	0	0	0	1	58
1	0	19,65	6,08333333333333	3,23013698630137	0	0	0	0	1	0	0	0	1	1	38
1	0	62,2333333333333	36,8166666666667	1,69035762788592	1	0	0	0	0	1	1	1	1	0	41
1	0	24,9833333333333	8,73333333333333	2,86068702290076	0	0	1	0	0	0	1	1	1	0	58
1	0	64,5166666666667	12,5333333333333	5,14760638297872	1	0	1	1	0	0	0	1	0	0	44
1	0	54,6	15,0666666666667	3,62389380530973	0	0	1	0	0	0	0	1	1	1	49
0	1	66,0833333333333	59,1166666666667	1,11784606709896	1	0	1	1	0	0	1	0	1	0	49
0	1	62	23,2666666666667	2,6647564469914	0	1	1	1	0	0	1	1	0	0	50
1	0	38,5	18,65	2,06434316353887	0	0	1	0	0	0	0	0	1	1	45
0	1	50,65	33,2833333333333	1,52178267401102	0	1	1	1	1	0	1	1	0	0	44
1	0	102,133333333333	26,2	3,89821882951654	1	0	1	1	0	0	0	1	0	0	51
1	0	32,7333333333333	13,9333333333333	2,34928229665072	0	0	1	0	0	0	0	1	1	0	49
1	0	62,0833333333333	17,35	3,57829010566763	0	0	1	0	0	0	0	1	1	0	75
1	0	55,0166666666667	32,8	1,67733739837398	1	0	1	0	1	1	0	1	0	0	19
1	0	25,1	6,61666666666667	3,79345088161209	0	0	1	0	0	0	0	0	1	0	49
1	0	53,5	6,7	7,98507462686567	0	0	0	0	0	0	0	1	1	0	50
1	0	32,4833333333333	8,05	4,0351966873706	0	0	1	0	1	0	0	0	0	1	52
1	0	92,7333333333333	28,65	3,23676556137289	0	0	1	0	0	1	0	0	0	0	44
0	1	52,55	62,6666666666667	,838563829787234	0	1	1	1	0	0	1	1	1	0	52
1	0	41,1666666666667	13,9166666666667	2,95808383233533	0	0	1	0	0	0	1	1	1	0	51
0	1	73,1166666666667	52,2333333333333	1,39980855137205	1	0	1	1	0	1	1	1	1	0	52
1	0	33,3833333333333	16,8333333333333	1,98316831683168	0	0	1	0	1	0	0	1	1	0	35
1	0	31,9166666666667	9,71666666666667	3,28473413379074	0	0	1	0	0	0	0	1	0	1	61
1	0	26,9666666666667	7,21666666666667	3,73672055427252	0	0	1	0	0	0	0	1	1	1	31
1	0	26,9833333333333	8,36666666666667	3,22509960159363	0	0	1	0	1	0	1	0	0	0	43
1	0	26,9833333333333	8,36666666666667	3,22509960159363	0	0	1	0	1	0	1	0	0	0	43
0	1	97,35	49,5666666666667	1,9640215198386	1	0	1	0	0	1	1	1	1	0	57
1	0	81,5	40,6	2,00738916256158	0	1	1	1	0	1	1	0	1	1	41
1	0	51,75	19,2	2,6953125	0	0	1	0	0	0	0	1	0	0	36
0	1	55,4	36,1666666666667	1,53179723502304	0	0	1	0	0	1	1	1	0	0	31
1	0	31,5166666666667	14,2	2,21948356807512	0	0	0	0	0	0	1	1	1	1	45
1	0	39,2333333333333	21,1	1,85939968404423	0	0	1	0	0	0	1	1	1	0	60
1	0	54,4166666666667	16,1166666666667	3,37642192347466	0	0	0	0	0	0	0	1	0	0	41
0	1	51,0833333333333	38,25	1,33551198257081	0	0	1	0	0	1	1	0	1	0	41
1	0	69,1333333333333	36	1,92037037037037	0	0	1	0	0	1	0	1	0	0	41
1	0	33,6333333333333	8,55	3,93372319688109	0	0	0	0	1	0	1	1	1	0	41
1	0	44,5333333333333	14,0166666666667	3,17717003567182	0	0	1	0	0	0	0	0	0	0	51
0	1	55,6833333333333	43,8833333333333	1,26889479680972	0	0	1	0	0	1	1	0	1	0	41
1	0	25,6333333333333	6,23333333333333	4,11229946524064	0	0	0	0	0	0	0	0	1	0	49
1	0	64,6333333333333	42,0666666666667	1,5364500792393	1	0	1	1	0	1	1	1	0	0	48
0	1	58,0166666666667	31,4166666666667	1,84668435013263	1	0	1	1	0	1	1	1	1	0	62
1	0	68,7166666666667	41,5666666666667	1,65316760224539	1	0	1	1	0	1	0	1	1	1	46
1	0	39,25	6,88333333333333	5,70217917675545	0	0	1	0	0	0	0	1	1	0	59
0	1	79,95	54,9666666666667	1,45451788963008	1	0	1	1	0	1	1	1	0	1	17
1	0	50,1833333333333	19,9833333333333	2,51125938281902	1	0	1	0	0	0	0	1	1	0	37
0	1	67,7333333333333	39,95	1,69545264914476	1	0	1	1	1	0	1	1	1	0	40
0	1	22,6	8,78333333333333	2,573055028463	0	0	1	0	1	0	0	1	1	0	61
0	1	61,1833333333333	36,7666666666667	1,66409791477788	1	0	1	1	0	1	1	1	1	1	54
0	1	64,0833333333333	49,9833333333333	1,28209403134378	1	0	1	1	0	1	1	0	1	0	27
0	1	81,1666666666667	63,6166666666667	1,27587110296044	1	0	1	1	0	1	1	1	1	0	58
0	1	68,1833333333333	23,0833333333333	2,95379061371841	0	1	0	1	1	0	1	1	0	0	44
0	1	41,9333333333333	34,9666666666667	1,19923736892278	0	0	1	0	1	1	1	1	1	0	35
1	0	25,4333333333333	7,3	3,48401826484018	0	0	1	0	1	0	0	1	1	0	52
0	1	25,2333333333333	15,5166666666667	1,62620837808808	0	0	1	0	1	0	1	0	1	0	60
1	0	47,7166666666667	12,6666666666667	3,76710526315789	0	0	0	0	1	0	0	1	1	0	44
1	0	66,9666666666667	24,1166666666667	2,7767795438839	1	0	1	1	0	0	0	1	0	1	49
1	0	19,7833333333333	7,18333333333333	2,75406032482599	0	0	1	0	1	0	1	1	1	1	42
0	1	103,416666666667	67,2666666666667	1,53741328047572	0	1	1	1	0	1	1	0	1	0	65
0	1	43,0166666666667	23,5666666666667	1,82531824611033	0	0	1	0	1	0	1	1	1	1	54
1	0	60,4333333333333	16,2833333333333	3,71136131013306	1	0	1	1	0	0	0	0	1	1	22
0	1	50,9	32,3333333333333	1,57422680412371	1	0	1	1	0	0	1	0	1	1	50
1	0	58,8166666666667	41,3666666666667	1,4218372280419	1	0	1	1	0	1	1	0	0	0	32
1	0	83,5666666666667	26,6833333333333	3,1317926296065	1	0	0	1	0	0	0	1	1	0	29
1	0	31,15	8,78333333333333	3,54648956356736	0	0	1	0	1	0	0	1	1	0	29
1	0	22,5833333333333	4,56666666666667	4,94525547445255	0	0	0	0	0	0	0	1	1	1	54
1	0	36,5	16,4333333333333	2,2210953346856	0	0	1	0	1	0	1	1	0	0	42
1	0	63,4833333333333	34,25	1,85352798053528	0	0	1	0	0	1	0	0	1	1	39
1	0	120	13,1	9,16030534351145	0	0	1	0	0	0	0	0	0	0	51
1	0	61,15	22,3333333333333	2,73805970149254	1	0	1	1	0	0	0	1	1	1	30
0	1	60,8	22,2666666666667	2,73053892215569	0	1	1	1	1	0	1	1	1	1	50
0	1	25,3666666666667	18,05	1,40535549399815	0	0	1	0	1	0	0	0	1	0	64
0	1	27,1833333333333	7,96666666666667	3,41213389121339	0	0	1	0	1	0	0	0	0	1	15
1	0	52,6	17,85	2,94677871148459	0	0	1	0	1	0	0	0	0	1	37
0	1	78,35	68,1166666666667	1,1502324443357	1	0	1	1	0	1	1	0	0	1	61
1	0	43,2	13,25	3,26037735849057	0	0	0	0	0	0	0	1	1	1	55
1	0	33,4333333333333	20,6166666666667	1,62166531932094	0	0	1	0	0	0	0	1	0	1	42
0	1	37,25	17,35	2,14697406340058	0	0	1	0	1	0	0	0	1	0	64
0	1	54,75	17,6666666666667	3,09905660377358	1	0	1	1	0	0	0	0	0	1	21
1	0	30,0666666666667	12,7833333333333	2,35202086049544	0	0	1	0	0	0	0	1	1	1	56
1	0	23,7	8,2	2,89024390243902	0	0	1	0	0	0	0	1	1	0	62
1	0	50,7666666666667	20,8333333333333	2,4368	0	0	1	0	0	0	0	1	0	0	48
1	0	54,0666666666667	16,2333333333333	3,3305954825462	1	0	1	1	1	0	1	0	0	0	44
0	1	111,333333333333	87,25	1,27602674307545	1	0	0	1	0	1	1	1	1	1	30
0	1	61,0333333333333	36,8	1,65851449275362	1	0	0	1	1	1	1	1	1	0	32
1	0	24,1333333333333	5,96666666666667	4,04469273743017	0	0	0	0	0	0	0	1	0	0	44
1	0	180,15	100,866666666667	1,78602115003305	0	1	1	1	0	1	0	1	0	0	19
1	0	59,6833333333333	18,9833333333333	3,14398595258999	0	0	1	0	0	0	0	0	0	0	52
0	1	38,1833333333333	8,28333333333333	4,60965794768612	0	0	1	0	0	0	0	1	0	0	47
1	0	175,3	63,0666666666667	2,77959830866808	0	1	0	1	0	1	0	0	1	1	33
1	0	36,3166666666667	23,9166666666667	1,5184668989547	0	0	0	0	0	0	1	1	1	1	63
1	0	66,8166666666667	34,2833333333333	1,94895478852698	1	0	0	1	1	0	1	1	1	0	48
0	1	72,7833333333333	38,75	1,87827956989247	1	0	1	1	1	1	1	1	1	0	57
0	1	71,2166666666667	68,1833333333333	1,04448790026888	0	1	0	1	0	0	1	1	1	0	58
1	0	42,6833333333333	9,6	4,44618055555556	0	0	0	0	0	0	0	1	0	1	49
1	0	85,95	43,4666666666667	1,9773773006135	0	1	1	1	0	1	1	1	1	0	50
1	0	25,5333333333333	7,45	3,42729306487696	0	0	1	0	1	0	0	1	1	0	52
0	1	995,266666666667	425,55	2,33877726863275	0	1	1	1	0	1	1	1	0	0	52
1	0	32,5166666666667	11,95	2,721059972106	0	0	0	0	0	0	0	1	0	1	42
1	0	143,066666666667	59,0666666666667	2,42212189616253	0	1	0	1	0	1	1	0	0	0	78
1	0	27,7666666666667	10,1	2,74917491749175	0	0	1	0	1	0	0	1	1	1	26
0	1	27,65	16,0833333333333	1,71917098445596	0	0	0	0	1	0	1	0	1	0	60
1	0	31,8833333333333	4,93333333333333	6,46283783783784	0	0	0	0	0	0	0	1	0	1	31
0	1	69,95	43,6166666666667	1,60374474589224	0	0	1	0	0	1	1	0	0	1	62
1	0	72,4333333333333	34,75	2,08441247002398	1	0	0	1	0	0	1	1	1	1	38
1	0	32,5833333333333	12,3833333333333	2,63122476446837	0	0	1	0	0	0	0	1	1	0	45
0	1	84,95	59,8166666666667	1,42017275006966	0	1	1	1	0	1	1	0	0	0	55
0	1	32,0833333333333	16,0833333333333	1,99481865284974	0	0	0	0	1	0	1	0	1	1	59
1	0	46,8	7,21666666666667	6,48498845265589	0	0	1	0	0	0	0	0	1	0	50
1	0	119,233333333333	47,55	2,50753592709429	0	1	1	1	0	1	0	1	1	0	44
1	0	38,8	19,7833333333333	1,96124684077506	0	0	1	0	0	0	0	0	0	0	32
0	1	36,1	10,4833333333333	3,44356120826709	1	0	0	0	0	0	0	0	0	1	53
1	0	67,8833333333333	25,1333333333333	2,70092838196287	1	0	1	1	0	1	1	1	0	0	69
0	1	64,7833333333333	35,7166666666667	1,81381241250583	1	0	1	1	0	1	1	1	0	0	55
0	1	85,1833333333333	48,0166666666667	1,77403679278028	0	0	1	0	0	1	1	1	1	0	53
1	0	64,9833333333333	30,9333333333333	2,10075431034483	0	1	1	1	0	1	0	1	1	1	28
1	0	138	41,8833333333333	3,29486669319538	0	0	1	0	0	1	0	0	0	0	29
1	0	44,4166666666667	15,9666666666667	2,78183716075157	1	0	0	1	0	0	0	1	1	1	61
1	0	25,45	8,53333333333333	2,982421875	0	0	1	0	0	0	0	0	1	0	34
1	0	61,1166666666667	16,9666666666667	3,60216110019646	1	0	1	1	0	0	0	1	0	0	27
1	0	39,5333333333333	9,73333333333333	4,06164383561644	0	0	0	0	0	0	0	0	0	0	35
1	0	32,2	16,8833333333333	1,90720631786772	0	0	1	0	1	0	1	1	1	1	51
0	1	72,3833333333333	61,9	1,1693591814755	0	1	1	1	0	0	1	1	1	1	48
0	1	56,6	34,6	1,63583815028902	0	0	1	0	0	1	1	0	1	1	26
1	0	76,4	20,0833333333333	3,80414937759336	1	0	0	0	0	0	0	1	0	0	44
0	1	63,5	32,7833333333333	1,93695983731571	1	0	1	1	0	1	1	0	0	0	20
0	1	62,7166666666667	32,0833333333333	1,95480519480519	0	0	1	0	0	0	1	0	1	1	46
1	0	26,6833333333333	6,75	3,95308641975309	0	0	1	0	0	0	0	1	1	1	44
1	0	963,433333333333	40,7333333333333	23,652209492635	0	1	0	1	0	1	1	1	0	1	47
1	0	71,2166666666667	13,2	5,39520202020202	0	0	1	0	0	0	0	0	0	0	42
0	1	47,9	24,1833333333333	1,98070296347347	0	0	1	0	0	0	1	1	1	1	35
1	0	29,7666666666667	5,7	5,22222222222222	0	0	1	0	0	0	0	0	1	1	30
0	1	90,4	72,1666666666667	1,2526558891455	0	1	1	1	0	0	1	0	1	1	57
1	0	42,2166666666667	18,6	2,26971326164875	0	0	1	0	1	0	1	1	1	0	65
1	0	26,4666666666667	11,6333333333333	2,27507163323782	0	0	1	0	0	0	1	0	1	0	62
1	0	59,8666666666667	20,1833333333333	2,96614368290669	0	0	1	0	1	0	1	1	1	0	65
0	1	55,65	28,55	1,9492119089317	0	0	1	0	0	0	1	1	1	1	58
1	0	55,7666666666667	22,3166666666667	2,49887976101568	1	0	1	0	0	0	1	1	0	1	48
1	0	26,6166666666667	9,13333333333333	2,91423357664234	0	0	1	0	0	0	0	1	1	0	62
0	1	80,0666666666667	41,7833333333333	1,91623454327882	0	1	0	1	0	1	0	0	1	0	47
1	0	28,4	9,18333333333333	3,09255898366606	0	0	1	0	0	0	0	0	1	1	33
0	1	45,1	38,1333333333333	1,18269230769231	0	0	1	0	0	0	1	0	1	0	66
1	0	74,2	18,5666666666667	3,99640933572711	0	0	0	0	0	0	0	0	0	0	24
1	0	123	49,25	2,49746192893401	1	0	0	1	0	1	1	1	0	1	47
1	0	33,7833333333333	15,3333333333333	2,20326086956522	0	0	1	0	0	0	0	0	0	1	52
0	1	74,1833333333333	49,2833333333333	1,50524179912073	1	0	1	1	0	1	1	1	1	0	54
1	0	28,9166666666667	12,35	2,34143049932524	0	0	1	0	0	0	0	1	0	0	57
1	0	46,0166666666667	15,0666666666667	3,05420353982301	1	0	0	1	1	0	1	1	0	0	68
1	0	84,45	45,0833333333333	1,8731977818854	1	0	0	0	0	1	1	1	0	0	57
1	0	58,1666666666667	35,75	1,62703962703963	1	0	1	1	0	1	1	0	1	0	45
1	0	32,65	13,7166666666667	2,38031591737546	0	0	1	0	1	0	1	0	1	0	26
1	0	41,8166666666667	20,7666666666667	2,01364365971108	0	0	1	0	0	0	0	1	1	1	42
1	0	27,6333333333333	4,36666666666667	6,32824427480916	0	0	0	0	0	0	0	1	1	1	53
1	0	45,4666666666667	14,3	3,17948717948718	0	0	0	0	0	0	0	0	1	1	33
1	0	153,35	91,2666666666667	1,68024105186267	0	1	0	1	0	1	1	1	1	0	45
1	0	79,3833333333333	44,9166666666667	1,76734693877551	1	0	0	1	1	1	0	1	1	0	33
1	0	44,4666666666667	16,2666666666667	2,73360655737705	1	0	1	1	1	0	0	0	0	0	53
1	0	32,7166666666667	13,85	2,36221419975933	0	0	0	0	0	0	0	1	1	0	48
1	0	31,6166666666667	14,8	2,13626126126126	0	0	0	0	1	0	0	1	1	1	46
1	0	94,0666666666667	22,3833333333333	4,20253164556962	1	0	1	1	0	0	0	1	1	0	52
0	1	81,05	53,0166666666667	1,528764539453	0	0	1	0	0	1	1	1	1	0	32
1	0	20,55	6,33333333333333	3,24473684210526	0	0	1	0	0	0	0	1	1	0	53
1	0	70,7	21,5333333333333	3,28328173374613	0	0	1	0	0	1	0	0	1	1	62
1	0	25,2666666666667	6,33333333333333	3,98947368421053	0	0	1	0	0	0	0	0	0	0	58
1	0	47,0833333333333	8,26666666666667	5,69556451612903	0	0	1	0	0	0	0	1	1	1	40
1	0	52,3166666666667	14,5833333333333	3,58742857142857	0	0	1	0	0	0	0	0	1	0	56
0	1	68,7666666666667	39,25	1,752016985138	0	0	1	0	0	1	0	1	1	0	42
1	0	59,0333333333333	29,75	1,9843137254902	1	0	1	1	0	1	1	1	1	0	45
0	1	163,3	83,0333333333333	1,96668004817342	1	0	1	1	0	1	0	0	0	1	57
1	0	115,566666666667	39,5666666666667	2,92080876158382	1	0	1	1	1	1	0	0	0	1	60
0	1	124,9	58,5833333333333	2,13200568990043	1	0	1	1	0	1	1	1	1	1	45
1	0	88,5166666666667	16,55	5,3484390735146	0	1	1	1	0	0	0	1	1	1	33
1	0	73,8166666666667	24,3666666666667	3,02941176470588	1	0	1	1	0	1	0	0	1	0	61
1	0	121,066666666667	40,8333333333333	2,96489795918367	1	0	1	1	0	1	1	1	1	1	49
1	0	52,65	10,4166666666667	5,0544	1	0	1	0	1	0	0	0	0	0	57
0	1	67,7333333333333	35,9666666666667	1,88322520852641	1	0	1	0	0	1	1	1	1	0	58
0	1	44,5666666666667	19,3666666666667	2,30120481927711	1	0	1	0	1	0	1	1	1	1	37
1	0	40,2666666666667	10,4833333333333	3,84101748807631	0	0	0	0	0	0	0	0	0	0	51
0	1	61,7666666666667	20,3166666666667	3,04019688269073	0	0	1	0	1	1	0	1	1	0	32
1	0	30,0166666666667	7,91666666666667	3,79157894736842	0	0	1	0	0	0	1	0	0	1	47
1	0	48,4166666666667	24,6	1,96815718157182	1	0	1	1	0	0	0	1	0	0	31
1	0	74,8166666666667	40,8166666666667	1,83299305839118	0	1	1	1	0	1	1	1	0	0	41
1	0	69,8833333333333	19,6666666666667	3,55338983050847	1	0	0	1	0	1	0	1	1	1	29
0	1	58,7166666666667	39,7333333333333	1,47776845637584	1	0	0	1	0	0	1	0	1	1	27
0	1	54,55	21,8333333333333	2,49847328244275	0	0	1	0	0	0	0	1	1	1	29
1	0	23,6	17,1333333333333	1,37743190661479	0	0	1	0	1	0	1	1	1	0	56
0	1	37,15	21,2	1,75235849056604	0	0	1	0	0	0	1	1	0	1	51
1	0	24,15	14,9666666666667	1,61358574610245	0	0	1	0	1	0	1	1	1	0	33
1	0	41,1333333333333	30,1666666666667	1,36353591160221	0	0	1	0	0	0	1	1	1	1	40
0	1	94,6166666666667	47,5	1,9919298245614	1	0	0	1	0	1	1	1	1	1	60
0	1	620,8	446,116666666667	1,3915642395487	0	1	1	1	0	1	1	1	1	1	33
0	1	118,433333333333	75,4	1,57073386383731	0	1	1	1	0	1	1	0	1	1	55
1	0	70,1833333333333	33,8666666666667	2,07234251968504	1	0	0	1	0	1	0	1	0	1	43
1	0	79,8666666666667	32,0666666666667	2,49064449064449	0	0	0	0	0	1	1	1	1	0	44
1	0	25,4	5,23333333333333	4,85350318471338	0	0	1	0	0	0	0	1	0	1	51
1	0	81,15	26,3166666666667	3,08359721342622	0	0	1	0	0	1	1	1	1	0	44
1	0	118,3	35,8333333333333	3,30139534883721	1	0	1	1	0	1	0	1	1	0	62
0	1	53,5666666666667	32,55	1,64567332309268	0	0	1	0	0	1	1	1	0	1	65
0	1	583,4	397,866666666667	1,46632037533512	0	1	1	1	0	1	1	1	1	0	39
1	0	585,116666666667	23,3833333333333	25,0228082679971	0	1	1	1	0	1	0	1	0	0	48
0	1	161,066666666667	126,7	1,27124440936596	1	0	1	0	0	1	0	1	0	1	47
0	1	103,683333333333	92,0833333333333	1,12597285067873	1	0	0	1	0	1	1	1	1	0	33
0	1	34	13,2833333333333	2,55959849435383	0	0	1	0	0	0	0	0	0	1	63
1	0	41,05	16,1	2,54968944099379	0	0	1	0	1	0	0	1	0	0	63
0	1	80,0166666666667	9,53333333333333	8,39335664335664	0	0	0	0	0	0	0	0	0	1	67
1	0	69,1166666666667	27	2,55987654320988	1	0	1	0	1	1	1	1	0	0	49
1	0	89,3666666666667	30,55	2,9252591380251	1	0	0	1	0	1	0	1	1	0	43
1	0	61,05	14,4	4,23958333333333	1	0	1	1	0	0	0	1	0	0	38
1	0	66,7166666666667	20,9833333333333	3,17950754567117	1	0	1	1	1	0	0	0	1	0	46
1	0	33,6166666666667	13,5166666666667	2,48705302096178	0	0	0	0	0	0	0	1	0	0	57
0	1	121,8	64,9833333333333	1,87432675044883	0	0	1	0	0	1	1	1	1	1	52
0	1	28,2333333333333	13,9166666666667	2,02874251497006	0	0	1	0	1	0	1	1	1	0	55
1	0	81,1166666666667	36,1333333333333	2,24492619926199	1	0	1	0	0	1	1	1	1	0	49
1	0	133,35	67,7666666666667	1,96778160354156	0	1	0	1	0	1	1	1	1	0	43
1	0	37,95	18,1	2,09668508287293	0	0	0	0	1	0	0	1	1	0	35
0	1	64,8	38,4	1,6875	1	0	1	1	0	1	1	1	1	1	47
1	0	57,4	27,6166666666667	2,07845503922752	1	0	1	0	0	0	1	0	1	1	51
1	0	33,2666666666667	6,76666666666667	4,91625615763547	0	0	0	0	0	0	0	1	0	0	56
1	0	19,55	8,98333333333333	2,17625231910946	0	0	1	0	0	0	0	1	0	0	39
1	0	96,5	61,7166666666667	1,56359708344585	1	0	1	1	0	1	1	1	1	1	36
1	0	33,0666666666667	6,48333333333333	5,10025706940874	0	0	1	0	0	0	0	1	0	0	44
0	1	185,166666666667	76,8833333333333	2,40841101235638	1	0	1	0	0	1	0	0	0	0	29
1	0	81,9833333333333	48,3833333333333	1,69445401308991	0	1	0	1	0	0	0	1	1	1	53
1	0	46,0833333333333	16,2333333333333	2,8388090349076	0	0	1	0	0	0	1	1	0	0	41
1	0	26,0166666666667	7,36666666666667	3,5316742081448	0	0	1	0	0	0	0	0	0	1	42
0	1	41,7666666666667	23,95	1,74391092553932	1	0	1	1	0	0	1	1	1	0	46
0	1	51,3666666666667	40,95	1,25437525437525	0	1	1	1	0	1	1	1	1	0	56
0	1	70,75	50,85	1,3913470993117	1	0	1	0	1	1	1	1	1	0	63
0	1	981,816666666667	94,2	10,4226822363765	0	1	1	1	0	1	1	1	0	1	61
1	0	18,6166666666667	6,38333333333333	2,91644908616188	0	0	1	0	0	0	1	0	1	1	43
1	0	26,7166666666667	6,61666666666667	4,03778337531486	0	0	0	0	0	0	0	1	0	1	51
1	0	77,8333333333333	26,4166666666667	2,94637223974763	0	1	1	1	0	1	0	0	0	1	21
0	1	35,0333333333333	22,3333333333333	1,56865671641791	0	0	1	0	0	0	1	1	1	1	45
1	0	24,3333333333333	8,91666666666667	2,72897196261682	0	0	1	0	0	0	0	0	1	1	31
1	0	25,2666666666667	6,58333333333333	3,8379746835443	0	0	1	0	0	0	0	1	1	0	29
1	0	119,866666666667	41,15	2,91292021061158	1	0	0	0	0	1	0	0	1	1	45
0	1	38,1666666666667	17,4833333333333	2,18303145853193	0	0	0	0	0	0	1	1	1	1	45
0	1	66,85	50,05	1,33566433566434	1	0	1	1	0	1	1	1	1	1	43
0	1	61,2666666666667	44,65	1,37215378872714	1	0	1	1	1	1	1	1	0	1	43
0	1	42,5666666666667	29,5666666666667	1,43968432919955	0	0	0	0	0	0	1	0	1	1	49
0	1	57,4333333333333	35,5666666666667	1,61480787253983	0	0	1	0	0	1	1	1	1	1	46
0	1	58,0333333333333	37,4	1,55169340463458	1	0	1	1	0	1	1	0	1	0	28
1	0	37,8	11,95	3,16317991631799	0	0	1	0	0	0	0	1	1	0	58
1	0	23,9666666666667	9,13333333333333	2,62408759124088	0	0	1	0	1	0	0	1	1	0	38
0	1	33,3666666666667	34,5666666666667	,965284474445516	0	0	1	0	1	0	1	1	1	1	55
1	0	85,75	33,2666666666667	2,57765531062124	0	1	1	1	0	1	0	1	1	0	60
1	0	33,3666666666667	7,93333333333333	4,20588235294118	0	0	1	0	0	0	0	1	1	1	40
1	0	132,75	25,9333333333333	5,11889460154242	1	0	1	1	0	1	0	1	1	1	35
0	1	44,7833333333333	33,5833333333333	1,33349875930521	1	0	1	1	0	1	1	1	1	0	32
0	1	70,5333333333333	43,75	1,61219047619048	1	0	1	1	1	1	0	1	1	1	56
1	0	32,0166666666667	27,4833333333333	1,16494845360825	0	0	1	0	0	0	1	1	1	0	53
1	0	50,9	19,45	2,61696658097686	0	0	1	0	0	0	0	0	1	1	43
1	0	42,0833333333333	16,95	2,48279252704031	1	0	0	0	0	0	0	0	0	0	22
1	0	53,0166666666667	9,81666666666667	5,40067911714771	1	0	0	1	0	0	0	1	1	1	35
1	0	37,25	14,2166666666667	2,62016412661196	0	0	1	0	1	0	0	0	1	1	46
1	0	156,566666666667	67,0833333333333	2,33391304347826	0	1	1	1	0	1	1	1	1	1	66
1	0	55,75	18,4166666666667	3,02714932126697	1	0	0	1	0	0	1	0	1	1	61
1	0	137,266666666667	90,85	1,51091542836177	0	1	0	1	0	1	1	0	1	1	54
0	1	23,5333333333333	7,11666666666667	3,30679156908665	0	0	0	0	0	0	0	0	0	1	34
0	1	155	86,4666666666667	1,79259830377795	1	0	0	1	1	1	1	1	1	0	56
1	0	35,9	10,6	3,38679245283019	0	0	1	0	0	0	1	1	1	0	58
1	0	73,8833333333333	24,4333333333333	3,02387448840382	0	0	1	0	0	1	0	1	0	0	48
1	0	59,9	27,0666666666667	2,21305418719212	0	0	1	0	0	1	0	1	1	1	51
0	1	26,9666666666667	9,31666666666667	2,89445438282648	0	0	1	0	0	0	0	1	0	0	62
1	0	50,85	21,7666666666667	2,33614088820827	1	0	1	1	0	0	0	1	0	0	25
1	0	35,9	10,6	3,38679245283019	0	0	1	0	0	0	1	1	1	0	58
1	0	27	11,4833333333333	2,35123367198839	0	0	1	0	0	0	1	1	1	0	23
1	0	56,95	22,5166666666667	2,52923760177646	1	0	1	1	0	0	0	1	0	0	55
1	0	64,4666666666667	26,15	2,46526449968133	0	0	1	0	0	0	1	1	1	0	58
1	0	61,2333333333333	24,1	2,54080221300138	1	0	1	0	0	1	1	0	0	0	21
1	0	60,1166666666667	17,5166666666667	3,43196955280685	1	0	1	1	0	0	1	1	0	0	46
0	1	24,5	12,9666666666667	1,88946015424165	0	0	1	0	1	0	1	0	0	0	61
1	0	37,2666666666667	6,73333333333333	5,53465346534653	1	0	0	0	0	0	0	0	0	0	60
1	0	40,15	18,1	2,21823204419889	0	0	1	0	0	0	0	0	0	0	31
1	0	68,1666666666667	28,9333333333333	2,35599078341014	0	0	1	0	0	1	0	1	1	0	55
0	1	35,9333333333333	16,4	2,19105691056911	0	0	0	0	1	0	1	1	1	1	56
1	0	30,45	10,4166666666667	2,9232	0	0	1	0	0	0	0	0	0	0	36
0	1	52,7	36	1,46388888888889	0	0	1	0	0	1	1	0	0	1	59
1	0	37,3	9,21666666666667	4,04701627486438	0	0	1	0	0	0	1	0	0	1	58
1	0	21,9	6,6	3,31818181818182	0	0	0	0	1	0	0	0	0	0	70
1	0	30,4333333333333	8,85	3,43879472693032	0	0	0	0	0	0	0	0	1	0	46
1	0	51,4833333333333	30,7833333333333	1,67244179750947	1	0	1	1	0	1	0	0	1	0	32
1	0	46,5833333333333	6,73333333333333	6,91831683168317	0	0	0	0	0	0	0	1	1	1	41
1	0	46,0166666666667	15,5	2,96881720430108	1	0	1	0	1	0	0	1	0	0	55
1	0	38,8833333333333	18,3666666666667	2,11705989110708	0	0	1	0	0	0	0	1	1	1	47
1	0	38,1666666666667	11,4333333333333	3,33819241982507	1	0	0	1	0	0	0	0	0	1	64
1	0	104,5	38,4166666666667	2,72017353579176	1	0	1	1	0	1	1	1	1	1	49
0	1	65,3666666666667	50,25	1,30082918739635	1	0	1	0	1	1	1	1	0	1	51
1	0	47,6	39,5666666666667	1,20303285593934	1	0	1	1	0	1	1	1	1	0	43
1	0	28,2333333333333	11,7666666666667	2,39943342776204	0	0	1	0	0	0	0	1	1	1	59
0	1	58,9333333333333	37,7	1,5632183908046	1	0	1	1	0	1	1	1	1	1	31
1	0	96,4333333333333	41,7	2,31254996003197	1	0	1	1	0	1	0	1	0	0	41
1	0	46,3666666666667	21,2333333333333	2,18367346938776	0	0	1	0	0	0	0	1	1	1	42
0	1	45,1833333333333	23,8	1,8984593837535	0	0	1	0	0	0	0	1	0	1	49
1	0	32,7166666666667	8,73333333333333	3,74618320610687	0	0	0	0	0	0	0	0	1	0	34
1	0	53,95	15,0166666666667	3,59267480577137	1	0	1	0	0	0	0	1	0	0	49
1	0	57,6833333333333	16,3833333333333	3,52085452695829	1	0	0	1	0	0	0	1	1	1	47
1	0	67,5	46,2166666666667	1,46051208077894	1	0	1	1	0	1	1	1	1	1	43
0	1	42,6666666666667	25,85	1,65054803352676	0	0	1	0	0	0	1	0	1	1	44
0	1	44,3833333333333	28,6666666666667	1,54825581395349	1	0	0	0	1	0	1	1	1	1	43
0	1	49,3	22,3666666666667	2,20417287630402	0	0	1	0	0	0	1	0	1	1	44
0	1	141,783333333333	72,4	1,95833333333333	0	0	1	0	0	1	0	1	0	1	53
1	0	24,8333333333333	5,63333333333333	4,40828402366864	0	0	0	0	0	0	0	0	1	1	30
1	0	54,6333333333333	31,65	1,72617166929963	1	0	1	1	0	0	1	1	1	0	46
1	0	73,2833333333333	35,3666666666667	2,07210179076343	0	1	1	1	1	1	1	1	0	0	51
0	1	27,5	11,05	2,48868778280543	0	0	1	0	0	0	1	0	0	1	53
1	0	28,1333333333333	15,3833333333333	1,82881906825569	0	0	1	0	0	0	1	1	1	1	40
0	1	24,0166666666667	9,43333333333333	2,54593639575972	0	0	1	0	0	0	1	0	0	1	53
0	1	45,05	32,5833333333333	1,38260869565217	1	0	1	0	0	0	1	1	1	0	47
1	0	57,45	29,8333333333333	1,92569832402235	1	0	0	0	0	1	1	1	1	0	46
1	0	28,9166666666667	7,63333333333333	3,7882096069869	0	0	1	0	0	0	0	0	1	1	43
1	0	97,7666666666667	57,1166666666667	1,71170119638167	1	0	1	1	0	1	1	1	1	0	69
1	0	44,85	14,7666666666667	3,0372460496614	1	0	1	1	0	0	0	1	0	0	49
0	1	577,866666666667	222,416666666667	2,59812663919071	1	0	1	1	0	1	1	1	1	0	35
1	0	63,0333333333333	27,5166666666667	2,29073288915809	1	0	1	1	0	0	0	0	1	1	24
1	0	41,45	11,2666666666667	3,67899408284024	0	0	1	0	1	0	0	1	0	1	53
0	1	51,8	58,2833333333333	,888761795824993	0	0	1	0	1	1	1	1	1	1	39
1	0	101,2	53,7666666666667	1,88220706757595	0	1	1	1	0	1	0	0	1	0	46
1	0	39,1666666666667	10,8666666666667	3,60429447852761	0	0	1	0	0	0	0	1	1	0	39
1	0	38,7166666666667	12,8	3,02473958333333	0	0	1	0	0	0	0	1	1	0	42
1	0	71,8	28,0166666666667	2,56276026174896	1	0	1	1	0	0	0	1	1	1	30
1	0	30,2833333333333	9,98333333333333	3,03338898163606	0	0	1	0	0	0	1	1	1	0	46
1	0	33,8166666666667	10	3,38166666666667	0	0	0	0	1	0	0	1	1	1	26
0	1	28,1833333333333	14,0333333333333	2,0083135391924	0	0	1	0	1	0	1	0	1	0	36
1	0	36,8166666666667	8,73333333333333	4,21564885496183	0	0	1	0	0	0	0	1	0	0	35
1	0	50,95	23,9166666666667	2,13031358885017	0	0	1	0	0	0	0	1	1	1	44
0	1	47,5666666666667	15,8	3,01054852320675	0	0	0	0	0	0	1	1	1	1	35
0	1	57,9166666666667	46,4166666666667	1,24775583482944	0	0	1	0	0	1	1	1	1	1	51
1	0	38,1666666666667	17,8333333333333	2,14018691588785	1	0	1	1	0	0	1	1	1	0	61
1	0	22,8	10,4833333333333	2,17488076311606	0	0	1	0	0	0	0	1	0	1	61
1	0	86,8833333333333	34,3333333333333	2,53058252427184	0	1	0	1	0	1	1	1	0	0	46
0	1	76,6333333333333	61,75	1,24102564102564	0	0	1	0	0	1	1	1	0	0	64
1	0	32,4666666666667	11,1333333333333	2,91616766467066	0	0	1	0	0	0	0	1	0	1	61
1	0	58,85	15,9166666666667	3,69738219895288	1	0	0	0	0	0	1	1	1	1	40
0	1	42,5333333333333	35,2166666666667	1,20776147657359	0	0	0	0	0	0	1	1	1	1	49
0	1	69,8	35,15	1,98577524893314	1	0	1	1	0	1	1	1	1	0	61
1	0	106,566666666667	55,6666666666667	1,91437125748503	0	1	1	1	0	1	0	1	1	0	49
0	1	54,4333333333333	40,8166666666667	1,33360555328706	0	0	1	0	0	1	0	1	1	1	50
1	0	48,35	34,2666666666667	1,41099221789883	0	0	1	0	0	0	1	1	0	0	55
1	0	73,55	32,2	2,28416149068323	1	0	0	1	1	1	1	1	0	1	55
1	0	28,6666666666667	11,8833333333333	2,41234221598878	0	0	1	0	0	0	0	0	0	1	61
1	0	23,15	8,3	2,78915662650602	0	0	1	0	0	0	1	1	1	0	49
1	0	76,1833333333333	25,5833333333333	2,97785016286645	1	0	1	0	0	1	0	0	1	0	24
0	1	88,2833333333333	59,2333333333333	1,49043331457513	1	0	0	1	0	1	1	1	0	1	49
1	0	207,95	139,216666666667	1,49371483299413	1	0	0	1	0	1	0	1	1	1	48
0	1	67,9666666666667	24,6833333333333	2,75354490209318	1	0	1	1	0	0	1	1	1	0	23
1	0	83,7833333333333	46,4	1,80567528735632	1	0	0	1	0	1	1	0	1	1	38
1	0	62,3666666666667	14,9833333333333	4,16240266963293	1	0	1	1	0	0	0	0	0	1	45
0	1	55,6	33,05	1,68229954614221	1	0	1	1	0	1	1	1	1	1	39
1	0	25,3666666666667	12,7166666666667	1,99475753604194	0	0	1	0	0	0	0	1	1	1	39
0	1	24,5666666666667	16,0333333333333	1,53222453222453	0	0	0	0	0	0	0	1	1	0	52
1	0	30,8666666666667	13,6333333333333	2,2640586797066	0	0	1	0	0	0	0	1	1	0	49
1	0	68,8	45,9833333333333	1,49619427328742	1	0	1	1	0	1	1	0	1	1	45
1	0	62,0166666666667	29,3166666666667	2,11540648095509	1	0	0	0	0	1	1	1	0	0	47
1	0	38,8	9,16666666666667	4,23272727272727	0	0	1	0	0	0	0	0	1	1	25
1	0	33,2166666666667	6,73333333333333	4,93316831683168	0	0	1	0	0	0	0	0	1	1	60
1	0	26,45	10,4	2,54326923076923	0	0	0	0	0	0	0	1	1	0	39
1	0	67,5	27,0666666666667	2,49384236453202	1	0	1	1	0	0	1	0	1	0	46
1	0	57,45	24,4166666666667	2,35290102389079	1	0	0	0	0	0	0	0	0	0	54
0	1	52,55	53,8	,976765799256506	1	0	0	0	0	1	1	0	1	0	32
0	1	139,166666666667	65,6	2,12144308943089	1	0	0	1	0	1	1	1	1	1	35
0	1	29,25	18,0666666666667	1,6190036900369	0	0	1	0	1	0	1	0	1	0	29
1	0	99,75	60,7166666666667	1,64287674993138	1	0	1	1	0	1	1	1	1	0	44
1	0	62,15	13,6333333333333	4,55867970660147	0	1	1	1	0	0	0	1	0	0	43
1	0	79,8	34,0333333333333	2,34476003917728	1	0	1	0	0	1	0	0	1	1	57
1	0	82,95	32,9833333333333	2,51490651844366	1	0	1	1	0	1	0	1	0	1	53
1	0	42,2	14,4666666666667	2,91705069124424	1	0	0	0	0	0	1	0	1	1	58
1	0	64,3333333333333	26,05	2,46960972488804	0	1	1	1	0	1	0	1	0	0	59
1	0	49,1	15,1833333333333	3,23380900109769	0	0	0	0	0	0	0	1	1	0	61
1	0	35,1	10,4166666666667	3,3696	1	0	0	0	0	0	0	0	0	1	52
1	0	42,5666666666667	9,98333333333333	4,26377295492488	0	0	1	0	0	0	0	1	1	1	42
1	0	24,6166666666667	6,18333333333333	3,9811320754717	0	0	0	0	0	0	0	1	1	0	53
1	0	36,1	14,7	2,45578231292517	0	0	1	0	0	0	0	0	0	0	21
1	0	61,35	6,4	9,5859375	1	0	1	1	0	0	0	1	0	0	40
1	0	69,7166666666667	24,7833333333333	2,81304640215198	0	0	1	0	0	1	0	1	1	1	51
0	1	33,3333333333333	9,45	3,52733686067019	0	0	0	0	0	0	1	0	0	1	14
1	0	32,9666666666667	19,1	1,7260034904014	0	0	1	0	0	0	1	1	1	0	49
0	1	75,9166666666667	70,4666666666667	1,07734153263955	1	0	1	1	0	1	1	1	0	1	60
1	0	20,55	13,9333333333333	1,47488038277512	0	0	1	0	1	0	1	0	1	1	45
1	0	81,9666666666667	17,9166666666667	4,57488372093023	0	1	1	1	0	0	0	0	1	0	48
1	0	82,3333333333333	21,6666666666667	3,8	1	0	1	1	0	0	0	1	1	1	31
1	0	930,55	65,7833333333333	14,1456802634913	0	1	1	1	0	1	1	1	0	0	36
0	1	594,666666666667	432,55	1,37479289484838	0	0	1	0	0	1	1	1	1	0	40
1	0	58,75	12,6833333333333	4,63206307490145	1	0	0	0	0	0	0	1	0	1	38
1	0	82,8666666666667	12,65	6,55072463768116	0	1	0	1	0	0	0	0	1	0	59
1	0	42,8833333333333	14,3166666666667	2,9953434225844	1	0	1	0	0	0	1	1	1	0	62
0	1	43,3	23,4333333333333	1,84779516358464	0	0	0	0	1	0	1	1	1	0	65
1	0	137,716666666667	59,9833333333333	2,29591553209225	1	0	1	1	0	1	0	0	0	0	21
1	0	51,0166666666667	24,0333333333333	2,12274618585298	1	0	0	0	1	0	0	0	1	1	50
1	0	79,4833333333333	31,05	2,55984970477724	1	0	1	1	0	1	0	1	0	0	23
1	0	103,283333333333	15,6	6,6207264957265	1	0	1	1	0	0	0	0	0	1	19
1	0	56,6	22	2,57272727272727	1	0	1	1	0	0	0	1	0	0	20
1	0	38,6166666666667	19,7666666666667	1,95362563237774	0	0	1	0	1	0	1	1	1	1	63
1	0	56,3166666666667	16,7666666666667	3,35884691848907	1	0	1	0	1	0	1	1	1	1	46
1	0	36,75	13,25	2,77358490566038	0	0	1	0	0	0	0	1	1	0	52
1	0	41,45	12,0166666666667	3,44937586685159	0	0	1	0	0	0	1	0	0	1	51
1	0	44,7666666666667	14,5333333333333	3,0802752293578	1	0	1	1	0	0	1	1	1	0	62
1	0	46,8166666666667	27,7333333333333	1,68810096153846	1	0	1	1	0	1	0	1	1	1	49
0	1	95,55	88,1333333333333	1,08415279878971	1	0	1	1	1	1	1	1	1	1	54
1	0	29,4666666666667	9,36666666666667	3,14590747330961	0	0	0	0	0	0	0	1	1	0	45
0	1	43,25	28,1333333333333	1,53732227488152	0	0	0	0	0	0	1	1	1	1	49
0	1	662,466666666667	430,133333333333	1,54014259144451	0	1	1	1	1	1	1	0	1	1	33
1	0	926,55	18,4833333333333	50,1289449954914	0	0	1	0	0	0	0	0	1	0	38
0	1	601,2	396,6	1,51588502269289	0	1	0	1	0	1	0	1	1	0	39
1	0	51,2	13,8166666666667	3,70566948130277	1	0	0	1	0	0	0	1	0	0	49
0	1	94,2833333333333	47,5	1,98491228070175	1	0	1	1	0	1	1	0	1	1	53
1	0	42,2833333333333	7,63333333333333	5,53930131004367	0	0	1	0	0	0	0	1	1	0	23
0	1	51,2166666666667	22,3333333333333	2,29328358208955	0	0	0	0	1	0	1	1	1	1	37
1	0	34,0833333333333	18,4833333333333	1,84400360685302	0	0	0	0	1	0	1	0	0	0	29
0	1	27,55	11,0833333333333	2,48571428571429	0	0	1	0	0	0	1	1	1	1	44
1	0	68,0833333333333	38,9666666666667	1,74721984602224	1	0	1	1	1	1	1	1	1	0	35
0	1	66,2666666666667	60,55	1,09441233140655	0	0	1	0	0	1	1	1	1	1	53
1	0	27,25	14,1666666666667	1,92352941176471	0	0	1	0	0	0	0	1	0	0	59
0	1	83,8	48,7666666666667	1,71838687628161	0	1	0	1	1	1	0	1	1	0	63
1	0	30,2166666666667	8,08333333333333	3,73814432989691	0	0	0	0	0	0	0	1	1	0	39
1	0	55,8166666666667	17,95	3,10956360259981	1	0	1	0	1	0	0	1	1	0	45
1	0	61,65	41,2	1,49635922330097	1	0	1	0	0	0	1	1	1	0	54
0	1	67,9166666666667	68,05	,998040656380113	0	1	0	1	0	0	1	0	1	1	52
1	0	67,75	44,4333333333333	1,52475618904726	1	0	1	1	1	0	1	0	1	0	55
1	0	118,2	19,85	5,95465994962217	1	0	0	1	0	1	0	1	1	1	63
0	1	89,6833333333333	50,3	1,78296885354539	1	0	0	0	0	1	1	1	1	0	40
1	0	27,65	9,66666666666667	2,86034482758621	0	0	0	0	1	0	1	1	1	0	30
1	0	52,4166666666667	16,5333333333333	3,17036290322581	1	0	0	1	0	0	1	1	1	0	66
0	1	84,8166666666667	65,65	1,29195227215029	1	0	1	1	0	1	1	1	1	1	34
0	1	35,3333333333333	27,05	1,30622304374615	0	0	1	0	0	0	1	1	1	1	54
1	0	40,8	15,5	2,63225806451613	0	0	1	0	0	0	0	1	0	1	43
1	0	62,7833333333333	15,85	3,96109358569926	1	0	0	1	0	0	0	1	1	0	58
0	1	57,5666666666667	31,3833333333333	1,83430695698354	1	0	1	1	0	0	1	1	1	1	41
1	0	62,55	47,1	1,32802547770701	1	0	0	1	0	1	1	1	1	1	47
1	0	57,2666666666667	16,8833333333333	3,39190523198421	0	0	0	0	0	0	0	0	1	1	42
1	0	53,9	19,8666666666667	2,71308724832215	0	0	0	0	1	0	0	0	1	0	59
1	0	24,05	8,91666666666667	2,69719626168224	0	0	1	0	0	0	1	1	0	0	50
1	0	24,05	8,91666666666667	2,69719626168224	0	0	1	0	0	0	1	1	0	0	50
1	0	1153,23333333333	57,8666666666667	19,9291474654378	1	0	1	1	0	1	0	1	0	0	33
1	0	23,8166666666667	8,08333333333333	2,94639175257732	0	0	0	0	0	0	1	1	0	0	50
1	0	39,3	15,2166666666667	2,58269441401972	0	0	1	0	1	0	1	1	1	0	47
1	0	23,8166666666667	8,08333333333333	2,94639175257732	0	0	0	0	0	0	1	1	0	0	50
1	0	43,0666666666667	20,4166666666667	2,10938775510204	0	0	1	0	0	0	0	1	1	1	43
1	0	27,1	8,21666666666667	3,29817444219067	0	0	0	0	0	0	1	1	1	1	51
1	0	62,8666666666667	23,3333333333333	2,69428571428571	1	0	0	1	0	1	0	1	1	1	26
0	1	42,4333333333333	35,8333333333333	1,18418604651163	0	0	1	0	0	0	1	1	1	0	64
0	1	37,2166666666667	18,15	2,05050505050505	0	0	0	0	1	0	1	1	1	1	59
1	0	47,3	13,0166666666667	3,63380281690141	1	0	1	0	0	0	0	0	1	1	49
0	1	37,2333333333333	22,5833333333333	1,64870848708487	0	0	1	0	1	0	1	1	1	1	59
1	0	45,2333333333333	20,15	2,24483043837883	0	0	1	0	0	0	0	1	1	1	43
0	1	33,6333333333333	19,35	1,73815676141258	0	0	1	0	0	0	1	0	1	1	54
0	1	67,9	70,4333333333333	,964032181732134	1	0	0	1	1	1	1	1	1	1	56
1	0	59,1	12,45	4,74698795180723	1	0	1	1	0	0	0	1	0	1	54
0	1	95,6166666666667	54,6333333333333	1,75015253203173	1	0	1	1	0	1	1	1	0	0	52
1	0	47,6	21,6166666666667	2,20200462606014	0	0	0	0	1	0	0	0	0	0	54
0	1	43,8166666666667	29,2166666666667	1,49971477467199	0	0	1	0	0	0	0	0	0	1	68
1	0	49,2	22,7333333333333	2,16422287390029	0	0	1	0	1	0	0	1	1	1	67
0	1	22,3	18,9166666666667	1,17885462555066	0	0	1	0	1	0	1	1	1	0	55
0	1	27,8166666666667	13,2666666666667	2,09673366834171	0	0	1	0	1	0	1	0	1	0	25
0	1	42,2166666666667	28,35	1,4891240446796	0	0	1	0	1	0	1	1	1	0	64
1	0	66,9833333333333	29,5166666666667	2,26933935629588	1	0	1	1	0	1	1	1	1	0	53
1	0	22,4	5,26666666666667	4,25316455696202	0	0	1	0	0	0	0	0	0	0	66
1	0	43,5333333333333	20,3166666666667	2,14273995077933	0	0	0	0	0	0	0	1	1	0	65
1	0	76,25	37,0333333333333	2,05895589558956	1	0	1	1	0	1	1	1	0	0	44
1	0	64,1166666666667	38,3166666666667	1,67333623314485	1	0	1	1	0	1	0	1	1	0	30
1	0	52,95	15,1166666666667	3,50275633958104	1	0	0	1	0	0	1	0	0	0	53
0	1	57,5666666666667	35,0166666666667	1,64397905759162	0	0	0	0	0	1	1	1	1	1	49
1	0	33,5166666666667	10,2333333333333	3,27524429967427	0	0	1	0	1	0	1	0	0	0	62
0	1	52,6333333333333	50,0833333333333	1,05091514143095	1	0	0	0	0	1	1	0	1	1	51
1	0	168	86,25	1,94782608695652	1	0		1	0	1	1	0	0	0	22
1	0	54,0833333333333	28,2	1,91784869976359	1	0	1	1	0	1	1	0	0	1	53
0	1	43,45	26,1166666666667	1,66368857689853	0	0	1	0	0	0	1	1	1	0	48
1	0	43,9333333333333	10,9833333333333	4	0	0	1	0	0	0	1	1	1	1	52
1	0	22,3833333333333	5,78333333333333	3,87031700288184	0	0	1	0	0	0	0	0	0	0	30
1	0	81,5166666666667	56,9833333333333	1,43053524422346	0	1	0	1	0	1	1	1	1	0	48
0	1	48,9	51,8333333333333	,943408360128617	0	0	0	0	1	1	1	1	0	1	27
1	0	159,8	66,55	2,40120210368144	0	1	0	1	1	1	0	1	1	0	61
0	1	77,2333333333333	60,2333333333333	1,28223574986165	0	1	1	1	0	0	1	1	1	1	38
1	0	23,5333333333333	6,96666666666667	3,37799043062201	0	0	0	0	0	0	0	0	0	1	51
1	0	58,5333333333333	31,2666666666667	1,87206823027719	1	0	0	0	1	0	1	1	1	0	56
0	1	50,6	10,7166666666667	4,72161741835148	0	0	1	0	0	0	0	1	1	1	51
0	1	47,2333333333333	16,4166666666667	2,87715736040609	1	0	1	0	1	0	0	0	0	1	20
1	0	47,6666666666667	24,6333333333333	1,93504736129905	0	0	1	0	0	0	1	1	1	1	41
1	0	157,5	71,6833333333333	2,19716345036038	0	1	0	1	0	1	1	0	0	0	54
0	1	44,0666666666667	20,85	2,11350919264588	0	0	0	0	1	0	1	0	0	0	31
1	0	37,4166666666667	10,55	3,54660347551343	1	0	1	1	0	0	0	0	0	1	26
1	0	69,2	22,7	3,04845814977974	1	0	0	0	0	0	0	1	1	1	36
0	1	28,55	16,7166666666667	1,70787637088734	0	0	1	0	1	0	1	1	1	0	64
1	0	31,7666666666667	10,8	2,94135802469136	0	0	1	0	0	0	0	1	1	0	64
0	1	29,2166666666667	12,1833333333333	2,39808481532148	0	0	0	0	1	0	1	0	1	0	25
1	0	75,9166666666667	36,4333333333333	2,08371454711802	1	0	1	1	0	0	1	1	1	0	41
1	0	38,0666666666667	13,5666666666667	2,80589680589681	1	0	0	1	1	0	1	1	1	0	43
1	0	26,2166666666667	8,26666666666667	3,17137096774194	0	0	0	0	1	0	0	0	1	0	51
1	0	103,4	48,6833333333333	2,1239301609038	0	0	0	0	0	1	0	0	1	1	63
1	0	31,1333333333333	14,75	2,11073446327684	0	0	0	0	0	0	0	0	0	0	34
1	0	72,2	19,3666666666667	3,72805507745267	1	0	1	0	0	0	0	1	0	0	44
0	1	44,5166666666667	28,8	1,54571759259259	0	0	1	0	0	0	1	1	1	0	24
1	0	81,3333333333333	14,1	5,76832151300236	1	0	0	1	0	0	0	0	1	1	31
0	1	59,2666666666667	21,9333333333333	2,70212765957447	0	0	1	0	0	0	0	1	1	1	29
1	0	86,6333333333333	48,0666666666667	1,80235783633842	1	0	0	0	0	1	1	1	1	1	53
1	0	29,1	11,1666666666667	2,60597014925373	0	0	1	0	0	0	0	0	0	0	59
0	1	143,883333333333	94,85	1,51695659813741	1	0	0	1	0	1	1	0	0	0	77
0	1	29,2833333333333	22,4833333333333	1,30244625648629	0	0	0	0	1	0	1	1	1	0	64
1	0	51,85	16,5	3,14242424242424	0	0	0	0	0	0	0	1	1	1	56
1	0	546,183333333333	386,266666666667	1,41400586813945	0	1	1	1	0	1	1	0	1	0	57
1	0	52,7166666666667	27,7	1,90312876052948	1	0	0	1	0	1	0	1	0	1	57
0	1	30,8666666666667	30,9333333333333	,997844827586207	0	0	1	0	0	0	0	1	0	0	62
0	1	62,9333333333333	52,9166666666667	1,18929133858268	1	0	1	1	1	1	1	1	1	1	53
1	0	57,35	14,7333333333333	3,89253393665158	1	0	0	0	1	0	0	1	0	0	55
1	0	77,3166666666667	21,5	3,59612403100775	1	0	0	1	0	0	1	0	0	1	26
1	0	71,4333333333333	65,25	1,09476372924649	1	0	0	1	0	1	1	1	1	0	30
1	0	36,2833333333333	14,1333333333333	2,56721698113208	1	0	1	1	1	0	1	1	0	0	42
1	0	41,3333333333333	17,2166666666667	2,40077444336883	1	0	1	0	1	0	1	1	1	1	62
1	0	66,1666666666667	49,6666666666667	1,33221476510067	1	0	1	1	0	1	1	0	1	0	41
0	1	52,55	23,6166666666667	2,22512350035286	1	0	1	1	1	0	1	0	1	1	75
1	0	99,0333333333333	49,0833333333333	2,01765704584041	0	1	0	1	1	1	0	0	1	0	27
1	0	49,65	17,4166666666667	2,85071770334928	1	0	1	1	0	0	1	1	1	1	52
1	0	31,45	21,8666666666667	1,43826219512195	0	0	1	0	0	0	1	1	0	0	61
1	0	51,2833333333333	22,1	2,32051282051282	1	0	1	1	1	0	1	1	1	1	46
1	0	30,75	15,0166666666667	2,04772475027747	0	0	1	0	0	0	0	1	1	0	50
0	1	905,9	64,3666666666667	14,0740548938374	0	1	1	1	0	1	1	0	1	1	25
1	0	882,016666666667	31,7666666666667	27,7654774396642	1	0	1	1	1	1	0	0	1	1	32
1	0	46,3166666666667	28,25	1,63952802359882	0	0	0	0	0	0	1	1	1	1	36
1	0	35,45	16,3666666666667	2,16598778004073	0	0	1	0	0	0	0	0	0	0	34
1	0	48,0166666666667	23,8166666666667	2,01609517144857	0	0	1	0	0	0	0	1	0	1	54
1	0	66,7333333333333	47,3666666666667	1,40886699507389	0	1	0	1	0	1	0	0	1	1	54
0	1	35,7166666666667	11,0833333333333	3,22255639097744	1	0	1	0	1	0	1	1	0	1	49
1	0	122,75	39,3333333333333	3,12076271186441	1	0	0	1	0	1	1	1	1	1	55
1	0	22,85	9,23333333333333	2,47472924187726	0	0	1	0	1	0	1	1	1	0	30
1	0	52,8	12,9666666666667	4,0719794344473	1	0	0	1	0	0	0	0	0	0	46
0	1	51,2833333333333	21,5166666666667	2,38342370255616	0	0	1	0	1	1	0	0	0	0	53
1	0	31,1333333333333	12,9666666666667	2,40102827763496	0	0	1	0	1	0	1	0	1	0	51
0	1	76,45	43,6833333333333	1,75009538344143	0	0	1	0	0	1	0	1	1	1	53
1	0	45,7666666666667	16,1666666666667	2,83092783505155	0	0	0	0	0	0	0	1	1	0	36
1	0	126,816666666667	68,5	1,85133819951338	0	1	1	1	0	1	1	0	0	0	54
1	0	42,4	22,6666666666667	1,87058823529412	0	0	0	0	0	0	1	1	1	0	71
0	1	22,1	16,7	1,32335329341317	0	0	1	0	1	0	1	1	1	0	33
1	0	44,6333333333333	11,2833333333333	3,95568685376662	1	0	1	1	0	0	0	0	1	1	53
1	0	29,6333333333333	6,88333333333333	4,30508474576271	0	0	0	0	1	0	0	0	0	1	52
1	0	36,5333333333333	17,4333333333333	2,09560229445507	0	0	0	0	1	0	1	0	1	1	59
1	0	31,9833333333333	19,8666666666667	1,60989932885906	0	0	1	0	0	0	0	1	1	0	45
0	1	53,0666666666667	62,95	,84299708763569	1	0	1	1	0	0	1	1	1	0	64
1	0	32,3	8,08333333333333	3,99587628865979	0	0	0	0	0	0	0	1	1	1	44
0	1	55,3333333333333	37,3666666666667	1,48082069580731	1	0	1	1	1	1	1	1	0	1	46
0	1	41,6	13,5333333333333	3,07389162561576	0	0	0	0	0	0	1	0	1	0	27
1	0	32,0166666666667	10,25	3,12357723577236	0	0	0	0	0	0	0	1	1	1	29
1	0	48,3833333333333	31,1333333333333	1,55406852248394	1	0	1	0	0	0	1	0	1	1	48
1	0	49,95	15,1666666666667	3,29340659340659	1	0	1	1	0	0	0	1	1	1	47
0	1	29,8333333333333	17,3333333333333	1,72115384615385	0	0	0	0	1	0	1	1	1	0	64
1	0	42,45	17,6666666666667	2,40283018867925	0	0	0	0	0	0	0	0	1	0	40
0	1	61,6	35	1,76	0	0	1	0	0	1	0	1	1	0	61
1	0	24,5666666666667	8,16666666666667	3,00816326530612	0	0	1	0	0	0	0	0	1	1	50
0	1	35,3833333333333	19,6666666666667	1,79915254237288	0	0	1	0	0	0	1	1	1	1	33
1	0	58,9333333333333	19,3166666666667	3,05090595340811	0	0	1	0	0	0	0	1	1	0	45
1	0	43,6	29,4333333333333	1,48131370328426	0	0	1	0	1	0	1	1	1	0	57
1	0	40,7666666666667	12,85	3,17250324254215	0	0	1	0	0	0	0	0	0	0	51
1	0	61,9	12,1166666666667	5,10866574965612	1	0	0	1	0	0	0	1	0	0	24
0	1	52,4333333333333	43,5666666666667	1,203519510329	1	0	0	0	1	1	1	1	1	1	48
1	0	49,1666666666667	21,3166666666667	2,30648944487881	0	0	0	0	0	0	1	1	1	0	54
1	0	20,0333333333333	7,11666666666667	2,81498829039813	0	0	1	0	0	0	1	1	1	0	37
0	1	70,3666666666667	67,1333333333333	1,04816285998014	1	0	1	1	0	1	1	1	1	0	49
1	0	49	23,9	2,05020920502092	1	0	1	1	0	1	0	1	1	0	46
1	0	76,8833333333333	30,6833333333333	2,50570342205323	0	1	0	1	0	1	1	1	0	0	53
1	0	47,3166666666667	26,2166666666667	1,80483153210426	0	0	1	0	0	0	1	1	1	0	54
0	1	58,9833333333333	36,5	1,61598173515982	1	0	0	1	0	1	1	1	1	0	55
1	0	865,266666666667	48,8166666666667	17,7248207579379	0	1	0	1	0	1	0	0	1	0	32
1	0	45,3333333333333	10,2333333333333	4,4299674267101	1	0	0	1	0	0	0	1	0	0	38
1	0	49,05	29,8	1,64597315436242	0	0	0	0	0	0	1	1	1	0	67
1	0	48,15	16,2	2,97222222222222	0	0	1	0	1	0	0	0	1	0	34
1	0	51,6666666666667	11,2333333333333	4,59940652818991	0	0	1	0	1	0	0	0	0	0	57
1	0	26,3333333333333	8,63333333333333	3,05019305019305	0	0	1	0	1	0	1	0	1	1	37
0	1	72,9666666666667	44	1,65833333333333	0	0	0	0	0	1	0	0	1	0	55
1	0	44,7	14,65	3,05119453924915	1	0	0	0	0	0	0	1	0	0	37
1	0	103,066666666667	58,85	1,75134522798074	1	0	0	1	0	1	1	1	1	0	45
1	0	35,45	8,91666666666667	3,97570093457944	0	0	1	0	0	0	0	1	1	1	37
1	0	29,5166666666667	18,45	1,59981933152665	0	0	1	0	1	0	0	0	1	0	63
1	0	46,9833333333333	13,8833333333333	3,38415366146459	1	0	0	1	0	0	1	0	0	0	59
1	0	32,9333333333333	14,6666666666667	2,24545454545455	0	0	1	0	1	0	0	0	1	0	63
1	0	83,45	69,2166666666667	1,205634481098	0	1	1	1	0	1	1	1	1	0	62
0	1	26,3333333333333	9,36666666666667	2,81138790035587	0	0	1	0	0	0	0	1	0	0	62
0	1	55	49,2166666666667	1,11750761937013	0	0	1	0	0	1	1	0	1	0	39
1	0	38,95	16,1	2,41925465838509	0	0	0	0	0	0	0	0	1	1	60
1	0	31,25	17,3666666666667	1,79942418426104	0	0	1	0	1	0	1	1	1	0	29
0	1	82,0666666666667	69,0333333333333	1,18879768227909	0	1	0	1	0	1	1	1	1	0	66
0	1	36,6333333333333	16,3166666666667	2,24514811031665	0	0	0	0	1	0	1	1	1	1	56
1	0	45,3666666666667	13,7833333333333	3,29141475211608	1	0	0	0	0	0	0	0	1	0	47
1	0	22,8333333333333	7,86666666666667	2,90254237288136	0	0	1	0	0	0	0	1	0	0	64
0	1	42,9166666666667	15,3333333333333	2,79891304347826	0	0	1	0	0	0	0	0	1	1	50
1	0	80,7666666666667	26,5	3,04779874213836	1	0	1	1	0	1	0	0	1	0	33
1	0	34,05	11,7666666666667	2,89376770538244	0	0	1	0	0	0	0	0	0	1	23
1	0	34,4666666666667	13,35	2,58177278401998	0	0	1	0	0	0	1	1	1	0	41
1	0	32,05	10,3833333333333	3,08667736757624	0	0	1	0	1	0	1	1	0	0	63
1	0	72,3833333333333	32,4	2,23405349794239	0	1	0	1	0	1	1	1	0	0	56
1	0	79,0666666666667	45,6	1,73391812865497	1	0	1	0	0	1	1	1	1	1	32
1	0	37,9666666666667	13,4166666666667	2,82981366459627	0	0	1	0	0	0	0	0	1	1	49
0	1	48,35	27,6166666666667	1,75075437537719	0	0	0	0	0	0	0	1	1	1	32
1	0	81,6	21,7333333333333	3,75460122699386	1	0	0	1	0	0	0	1	0	0	27
1	0	21,1166666666667	8,65	2,44123314065511	0	0	1	0	0	0	1	1	0	0	52
1	0	23,3666666666667	9,41666666666667	2,48141592920354	0	0	1	0	0	0	1	1	0	0	52
0	1	81,15	63,7	1,27394034536892	0	0	1	0	0	1	1	0	1	1	52
1	0	48,2666666666667	24,9	1,9384203480589	0	0	0	0	0	0	0	1	0	0	48
0	1	140,65	103,133333333333	1,36376858435682	1	0	0	0	0	1	1	0	1	0	51
0	1	68,3	51,05	1,33790401567091	0	0	0	0	0	1	1	1	1	1	37
1	0	68,3333333333333	23,7833333333333	2,87316047652418	1	0	1	0	0	0	0	0	0	0	36
0	1	148,683333333333	75,6	1,96671075837743	1	0	1	0	0	1	1	0	1	1	42
1	0	58,0666666666667	22,0166666666667	2,63739591218774	1	0	0	1	0	0	0	1	0	0	20
0	1	43	26,4833333333333	1,6236626809314	1	0	0	0	0	0	1	1	1	1	55
1	0	31,9333333333333	8,15	3,91820040899795	0	0	1	0	1	0	0	1	0	0	30
1	0	60,6833333333333	27,7333333333333	2,18810096153846	1	0	1	1	0	0	0	1	1	0	58
0	1	32,0666666666667	10,3333333333333	3,10322580645161	0	0	0	0	0	0	1	1	1	1	41
1	0	47,3	19,65	2,40712468193384	0	0	0	0	0	0	0	1	0	1	54
0	1	36,8	17,9833333333333	2,04633920296571	0	0	1	0	0	0	1	1	1	1	41
1	0	29,7333333333333	13,8333333333333	2,14939759036145	0	0	0	0	1	0	0	1	1	1	26
1	0	30,7166666666667	14,2833333333333	2,15052508751459	0	0	1	0	0	0	0	0	1	0	46
0	1	18,9	12,0333333333333	1,57063711911357	0	0	1	0	1	0	1	1	1	0	51
0	1	77,8166666666667	28,9166666666667	2,69106628242075	0	0	1	0	0	1	1	1	1	1	60
0	1	531,133333333333	360,883333333333	1,4717591095922	1	0	0	0	0	1	0	1	1	1	49
0	1	47,2	18,6	2,53763440860215	1	0	0	0	0	0	0	0	0	1	21
1	0	37,4666666666667	14,4833333333333	2,58688147295742	0	0	1	0	0	0	0	1	1	0	55
1	0	31,3	18	1,73888888888889	0	0	1	0	0	0	1	1	1	1	48
1	0	27,1666666666667	11,35	2,3935389133627	0	0	0	0	0	0	0	1	1	0	27
1	0	31,1333333333333	10,9166666666667	2,85190839694656	0	0	1	0	0	0	0	1	1	0	54
1	0	98,2166666666667	59,6333333333333	1,64700950251537	0	1	1	1	0	1	1	1	1	1	46
1	0	45,6166666666667	14,85	3,07182940516274	1	0	1	0	0	0	1	0	0	0	59
1	0	34,6666666666667	8,01666666666667	4,32432432432432	0	0	1	0	0	0	0	1	1	0	45
1	0	43,1833333333333	10,8833333333333	3,96784073506891	1	0	0	1	0	0	1	0	0	1	25
0	1	76,2333333333333	68,3333333333333	1,11560975609756	1	0	1	0	0	1	1	1	0	0	48
1	0	65,65	14,1333333333333	4,64504716981132	1	0	1	1	0	0	0	1	1	0	46
0	1	44,2333333333333	13,5833333333333	3,25644171779141	0	0	1	0	1	0	1	1	1	0	42
0	1	26,1	14,2666666666667	1,82943925233645	0	0	1	0	1	0	1	0	1	1	27
1	0	68,0166666666667	20,5333333333333	3,3125	1	0	0	1	0	0	0	1	1	1	49
0	1	24,45	8,7	2,81034482758621	0	0	1	0	1	0	1	0	1	1	27
1	0	25,7666666666667	10,6	2,43081761006289	0	0	0	0	0	0	1	1	1	0	50
1	0	95,9	25,4666666666667	3,76570680628272	0	1	1	1	0	1	0	1	1	0	47
0	1	56,1166666666667	44,3666666666667	1,26483846731781	1	0	0	1	0	1	1	1	1	0	56
1	0	24,2833333333333	8,63333333333333	2,81274131274131	0	0	1	0	1	0	0	1	1	1	55
0	1	72,5	49,2	1,47357723577236	1	0	0	1	0	1	1	1	1	1	62
1	0	53,05	18,9833333333333	2,7945566286216	1	0	1	1	1	0	1	1	1	0	39
1	0	94,7833333333333	51,5	1,84045307443366	0	1	0	1	0	1	1	1	1	0	45
1	0	27,7166666666667	14,1333333333333	1,96108490566038	0	0	0	0	0	0	0	0	1	0	73
1	0	35,1	10,6166666666667	3,30612244897959	0	0	1	0	0	0	0	1	1	1	54
0	1	42,55	19,6333333333333	2,16723259762309	0	0	1	0	1	0	1	0	0	0	61
0	1	42,0333333333333	35,4166666666667	1,18682352941176	0	0	1	0	0	1	1	1	1	0	42
0	1	39,8	18,75	2,12266666666667	0	0	1	0	0	0	1	1	1	1	25
0	1	45,3666666666667	25,7333333333333	1,76295336787565	0	0	0	0	1	0	1	0	0	0	61
0	1	63,8666666666667	58,65	1,08894572321682	0	0	1	0	0	1	1	1	1	0	36
0	1	64,15	41,6833333333333	1,53898440623751	1	0	1	1	0	1	1	1	1	1	45
1	0	35,3166666666667	14,3333333333333	2,46395348837209	0	0	0	0	1	0	0	1	1	1	59
1	0	100,516666666667	29,8666666666667	3,36551339285714	1	0	1	1	0	1	0	0	0	0	24
1	0	110,433333333333	53,1	2,0797237915882	0	1	1	1	0	1	0	0	0	0	37
1	0	53,1166666666667	17,5	3,0352380952381	0	0	1	0	0	0	0	0	1	1	42
1	0	20,9833333333333	5,23333333333333	4,00955414012739	0	0	0	0	0	0	0	0	1	0	53
1	0	37,5166666666667	18,3333333333333	2,04636363636364	0	0	0	0	0	0	0	0	0	0	35
1	0	28,4833333333333	11,6666666666667	2,44142857142857	0	0	0	0	0	0	0	0	0	0	39
1	0	19,7333333333333	6,16666666666667	3,2	0	0	0	0	0	0	0	1	1	0	35
1	0	31,9333333333333	13,7	2,330900243309	0	0	1	0	0	0	0	1	0	1	61
1	0	39,4833333333333	20,4333333333333	1,93230016313214	0	0	0	0	0	0	1	0	1	1	65
1	0	86,0333333333333	39,5666666666667	2,17438921651222	0	1	1	1	0	1	0	1	1	1	54
0	1	38,8333333333333	34,6666666666667	1,12019230769231	1	0	0	0	0	0	1	1	1	1	49
1	0	40,0166666666667	13,5833333333333	2,94601226993865	1	0	0	0	1	0	0	1	1	1	45
1	0	19,75	9,56666666666667	2,06445993031359	0	0	1	0	0	0	0	1	1	0	62
0	1	80,7833333333333	44,9166666666667	1,79851576994434	0	1	0	1	0	1	0	1	1	0	66
1	0	137,816666666667	100,816666666667	1,36700281038188	0	1	1	1	0	1	1	1	1	0	64
1	0	22,4833333333333	8,58333333333333	2,61941747572816	0	0	1	0	0	0	0	1	1	1	46
1	0	28,4666666666667	11,9166666666667	2,38881118881119	0	0	1	0	0	0	0	0	1	0	73
1	0	38,7666666666667	9,58333333333333	4,04521739130435	1	0	1	1	0	0	0	0	0	1	62
1	0	209,7	91,4333333333333	2,29347429821363	0	1	0	1	0	1	0	0	0	1	58
1	0	46,9666666666667	19,1166666666667	2,45684394071491	1	0	1	1	1	0	0	0	1	0	63
1	0	46,9666666666667	19,1166666666667	2,45684394071491	1	0	1	1	1	0	0	0	1	0	63
1	0	87,7	13,7166666666667	6,39368165249089	0	0	0	0	0	0	0	1	1	1	54
0	1	67,75	61,9666666666667	1,0933297471759	1	0	0	1	0	0	1	1	0	0	62
1	0	95,2166666666667	15,0166666666667	6,34073251942286	1	0	0	1	0	0	0	1	1	1	55
0	1	91,05	62,8833333333333	1,44791942751126	1	0	0	0	0	1	1	1	1	1	62
1	0	60,6333333333333	17,5166666666667	3,46146527117031	0	1	1	1	1	0	1	1	1	0	59
0	1	46,55	31,75	1,46614173228346	0	0	0	0	0	0	1	0	1	1	35
0	1	27,0833333333333	8,75	3,09523809523809	0	0	1	0	0	0	0	1	1	0	54
0	1	46,25	21,6	2,1412037037037	0	0	0	0	0	0	1	0	0	1	56
0	1	37,25	23,0666666666667	1,61488439306358	0	0	1	0	0	0	1	0	0	1	56
1	0	43,9166666666667	18,95	2,31750219876869	1	0	0	0	0	0	0	1	0	1	44
1	0	46,5	29,7166666666667	1,56477846326416	1	0	1	0	0	0	1	0	0	1	56
1	0	76,7333333333333	21,6333333333333	3,54699537750385	0	0	0	0	0	1	0	1	1	1	55
0	1	57,1833333333333	29,8666666666667	1,91462053571429	1	0	1	1	1	0	1	1	0	1	51
0	1	55,8166666666667	33,6833333333333	1,6571004453241	0	0	1	0	0	1	0	1	1	0	31
0	1	80,5333333333333	56,8	1,41784037558685	0	1	1	1	0	1	1	0	1	0	45
1	0	54,25	24,5333333333333	2,21127717391304	0	1	0	1	0	0	1	0	0	1	56
1	0	66,25	32,6333333333333	2,03013278855975	0	0	1	0	0	1	0	1	1	0	54
1	0	53,15	21,5	2,47209302325581	1	0	0	1	0	0	0	0	0	0	53
0	1	68,8666666666667	58,8833333333333	1,16954429663176	0	1	1	1	0	0	1	0	1	1	52
1	0	32,0833333333333	9,51666666666667	3,37127845884413	0	0	1	0	1	0	0	1	1	0	29
1	0	55,5	13,1166666666667	4,23125794155019	0	0	0	0	0	0	0	0	1	0	43
1	0	58,5166666666667	28,2333333333333	2,07260920897285	1	0	1	1	0	0	1	1	1	0	36
1	0	87,45	21,7666666666667	4,01761102603369	0	1	1	1	0	1	0	1	0	0	27
1	0	25,3833333333333	10,0666666666667	2,52152317880795	0	0	0	0	0	0	0	0	1	1	65
1	0	64,5333333333333	14,35	4,49709639953542	1	0	1	1	0	0	0	1	1	0	48
0	1	47,2	26,3666666666667	1,79013906447535	0	0	1	0	1	0	1	1	1	1	49
1	0	71,8	43,95	1,63367463026166	1	0	1	1	0	1	1	1	1	0	45
1	0	54,55	20,4	2,67401960784314	0	0	0	0	1	0	0	1	1	0	46
0	1	38,7	20,1	1,92537313432836	0	0	0	0	0	0	1	1	1	0	29
1	0	35,45	12,1333333333333	2,9217032967033	1	0	1	0	0	0	1	0	0	1	51
0	1	70,9166666666667	62,65	1,13194998669859	0	1	0	1	0	0	1	0	1	0	56
1	0	35,45	12,1333333333333	2,9217032967033	1	0	1	0	0	0	1	0	0	1	51
1	0	96,1333333333333	51,7166666666667	1,85884627779568	1	0	1	1	0	1	1	1	1	1	40
1	0	29,2833333333333	6,38333333333333	4,58746736292428	0	0	0	0	0	0	0	1	1	0	27
1	0	26,2166666666667	8,38333333333333	3,1272365805169	0	0	1	0	1	0	0	1	0	0	40
0	1	19,3	17,3333333333333	1,11346153846154	0	0	1	0	1	0	1	1	1	0	59
0	1	67,4166666666667	43,5333333333333	1,54862174578867	1	0	1	1	0	1	1	1	1	0	61
1	0	30,55	11,4	2,67982456140351	1	0	1	0	0	0	0	1	1	1	47
1	0	44,8333333333333	24,0666666666667	1,86288088642659	0	0	1	0	1	0	1	1	0	0	47
1	0	32,55	7,95	4,09433962264151	1	0	1	0	0	0	0	1	0	1	55
1	0	89,3666666666667	57,3333333333333	1,55872093023256	1	0	0	1	0	1	1	1	1	0	44
1	0	47,7833333333333	17,4	2,74616858237548	1	0	0	0	1	0	1	1	0	1	49
1	0	32,45	13,7166666666667	2,36573511543135	0	0	0	0	0	0	1	1	0	0	58
1	0	123,783333333333	32,4	3,82047325102881	0	1	1	1	0	1	0	0	0	1	61
1	0	42,6166666666667	17,6166666666667	2,41911069063387	0	0	1	0	0	0	0	1	1	1	36
0	1	33,5333333333333	21,3	1,57433489827856	0	0	1	0	1	0	1	1	1	0	37
1	0	30,6666666666667	11,8333333333333	2,59154929577465	0	0	0	0	1	0	1	1	0	0	61
1	0	45,3166666666667	17,4666666666667	2,59446564885496	0	0	1	0	0	0	0	1	1	0	37
1	0	43,45	20,3666666666667	2,13338788870704	0	0	1	0	0	0	0	1	1	0	25
1	0	51,9	23,8	2,18067226890756	1	0	1	0	0	0	1	1	1	1	47
1	0	46,9	34,1833333333333	1,37201365187713	1	0	1	1	0	1	1	0	0	0	48
0	1	67,45	51,6666666666667	1,30548387096774	0	1	0	1	0	1	1	1	0	0	61
1	0	38,3833333333333	9,48333333333333	4,04745166959578	0	0	1	0	0	0	0	0	1	1	45
1	0	45,35	32,2666666666667	1,40547520661157	0	0	0	0	0	0	1	1	0	1	56
0	1	28,9166666666667	13,45	2,14993804213135	0	0	0	0	1	0	0	1	1	1	42
0	1	69,2166666666667	59,5833333333333	1,16167832167832	1	0	1	0	0	1	1	1	1	0	49
1	0	24,7666666666667	11,3666666666667	2,17888563049853	0	0	1	0	0	0	0	0	0	0	59
0	1	30,6166666666667	16,4666666666667	1,85931174089069	0	0	1	0	1	0	0	1	1	1	42
1	0	51,85	19,1333333333333	2,70993031358885	1	0	0	1	1	0	0	0	1	0	63
0	1	65,3166666666667	27,9166666666667	2,33970149253731	0	1	0	1	0	1	1	0	0	1	19
1	0	51,5333333333333	20,9333333333333	2,46178343949045	1	0	1	1	0	0	1	0	1	0	53
0	1	46,0833333333333	28,7666666666667	1,60196987253766	0	0	0	0	0	0	1	1	0	1	28
1	0	51,85	19,1333333333333	2,70993031358885	1	0	0	1	1	0	0	0	1	0	63
1	0	88,3166666666667	40,9	2,15933170334148	1	0	0	1	0	1	1	0	0	1	37
1	0	64,1166666666667	36,6666666666667	1,74863636363636	1	0	0	1	0	1	0	1	0	1	51
1	0	46,0833333333333	17,8333333333333	2,58411214953271	0	0	0	0	0	0	0	1	1	1	29
0	1	26,9166666666667	13,0333333333333	2,06521739130435	0	0	1	0	1	0	1	1	1	1	48
0	1	24,2833333333333	7,5	3,23777777777778	0	0	1	0	1	0	1	1	1	1	34
1	0	43,2666666666667	13,8	3,13526570048309	1	0	0	0	0	0	0	1	1	1	42
1	0	33,5666666666667	11,7166666666667	2,86486486486486	0	0	0	0	0	0	0	1	1	0	64
1	0	29,7833333333333	11,4666666666667	2,59738372093023	0	0	1	0	0	0	0	1	1	0	62
1	0	92,7833333333333	24,7	3,75641025641026	1	0	1	1	0	1	0	1	1	0	57
1	0	50,25	18,5666666666667	2,7064631956912	1	0	0	1	1	0	1	1	1	0	59
0	1	41,3166666666667	17,1833333333333	2,40446168768186	0	0	1	0	0	0	1	0	1	0	27
0	1	32,3	20,6	1,56796116504854	0	0	1	0	0	0	1	0	1	1	62
1	0	31,9666666666667	18,7833333333333	1,70186335403727	0	0	1	0	0	0	0	1	1	1	57
0	1	36,95	24,9833333333333	1,47898599066044	0	0	1	0	1	0	1	0	1	0	50
0	1	89,1166666666667	56,3	1,58288928359976	0	1	1	1	0	1	1	1	1	1	44
1	0	42,5833333333333	19,3666666666667	2,19879518072289	1	0	1	1	0	0	1	1	1	1	38
1	0	58,3166666666667	10,3666666666667	5,62540192926045	0	0	1	0	0	0	0	0	0	1	53
1	0	25,2833333333333	9,56666666666667	2,64285714285714	0	0	1	0	1	0	1	0	0	1	54
0	1	37,5666666666667	22,3833333333333	1,6783320923306	0	0	1	0	0	0	0	0	0	0	34
0	1	44,95	22,7166666666667	1,97872340425532	0	0	1	0	0	0	0	0	0	0	34
1	0	21,7833333333333	9,36666666666667	2,32562277580071	0	0	1	0	1	0	1	0	0	1	54
1	0	47,7166666666667	18,2333333333333	2,61700182815356	1	0	1	0	1	0	0	1	1	0	37
1	0	67,9333333333333	37,3166666666667	1,82045556051809	1	0	0	0	0	1	1	1	0	0	46
0	1	27,3666666666667	8,61666666666667	3,17601547388781	0	0	1	0	0	0	1	1	1	1	43
1	0	1470,25	47,15	31,1823966065748	0	1	0	1	0	1	1	1	0	0	49
1	0	47,7666666666667	14,4333333333333	3,3094688221709	1	0	1	0	0	0	0	1	1	0	42
1	0	649,416666666667	106,05	6,12368379695112	0	0	0	0	1	1	0	1	1	0	46
1	0	40,3833333333333	6,58333333333333	6,13417721518987	0	0	0	0	0	0	0	0	0	1	59
1	0	58,8833333333333	15,5833333333333	3,77860962566845	0	0	1	0	0	0	1	1	0	0	51
1	0	65,9666666666667	16,1666666666667	4,08041237113402	1	0	1	1	0	0	0	0	0	0	29
0	1	23,8333333333333	9,05	2,63351749539595	0	0	1	0	0	0	0	0	0	1	57
1	0	76,5333333333333	17,95	4,26369545032498	1	0	0	0	0	0	0	0	0	0	64
1	0	54,1	15,5	3,49032258064516	1	0	1	1	0	1	0	1	0	1	63
1	0	55,0833333333333	26,4333333333333	2,08385876418663	1	0	0	1	0	0	0	0	0	1	48
1	0	65,3333333333333	47,9333333333333	1,36300417246175	1	0	1	1	0	1	1	1	1	1	69
1	0	26,95	10,3666666666667	2,59967845659164	0	0	0	0	0	0	0	0	1	1	31
0	1	20,5833333333333	10,8333333333333	1,9	0	0	1	0	1	0	1	1	1	1	38
1	0	73	39,95	1,82728410513141	1	0	1	1	0	1	0	0	1	0	63
0	1	48,0833333333333	61,0666666666667	,787390829694323	0	1	1	1	0	0	1	1	1	0	43
1	0	94,8	53,9333333333333	1,75772558714462	1	0	0	1	0	1	0	1	1	0	52
1	0	930,433333333333	60,45	15,3917838433967	0	1	0	1	0	1	1	0	0	1	56
1	0	40,9666666666667	5,83333333333333	7,02285714285714	0	0	1	0	0	0	0	0	1	1	45
0	1	32,15	19,5	1,64871794871795	0	0	1	0	1	0	1	1	1	0	63
1	0	37,1	11,4	3,25438596491228	0	0	1	0	1	0	0	0	0	0	38
1	0	44,3	7,31666666666667	6,05466970387244	0	0	1	0	0	0	1	0	0	1	55
0	1	41,8166666666667	23,6333333333333	1,76939351198872	1	0	0	1	0	0	1	0	1	1	22
1	0	41,55	15,3	2,7156862745098	0	0	0	0	0	0	0	1	1	1	43
0	1	29,0833333333333	18,8	1,54698581560284	0	0	1	0	1	0	1	0	1	1	54
1	0	63,6166666666667	55,45	1,14727983168019	1	0	1	1	1	1	1	1	1	0	40
1	0	76,65	22,95	3,33986928104575	0	1	1	1	0	1	0	0	1	0	35
1	0	60,4	29,05	2,07917383820998	1	0	0	1	0	1	1	1	1	0	60
1	0	63,5833333333333	42,3166666666667	1,50256006301694	0	0	1	0	0	1	1	0	0	0	57
1	0	53,55	32,8833333333333	1,62848454130765	1	0	1	1	1	1	1	0	0	0	44
1	0	30,0166666666667	11,8666666666667	2,52949438202247	0	0	1	0	0	0	0	1	1	0	66
1	0	64,7166666666667	24,6166666666667	2,62897765741368	0	0	1	0	0	1	0	0	0	0	60
1	0	47,1	22,65	2,0794701986755	1	0	0	1	1	0	1	0	0	0	39
1	0	95,1833333333333	6,86666666666667	13,8616504854369	0	0	1	0	0	0	0	1	0	1	53
0	1	28,2833333333333	19,6333333333333	1,44057724957555	0	0	0	0	1	0	1	1	1	0	63
1	0	25,4166666666667	12,7	2,00131233595801	0	0	1	0	0	0	0	1	1	0	62
1	0	44,5666666666667	20,5166666666667	2,17221770917953	1	0	0	1	0	0	0	0	0	1	34
1	0	57,2	13,8833333333333	4,12004801920768	1	0	0	0	0	0	0	1	1	0	48
0	1	49,7666666666667	62,7	,793726741095162	1	0	0	1	0	0	1	1	1	1	49
1	0	24,05	6,26666666666667	3,83776595744681	0	0	1	0	1	0	1	1	0	0	47
0	1	78,1833333333333	64,2333333333333	1,21717695900363	1	0	1	1	0	1	1	0	1	1	68
1	0	31,9333333333333	8,06666666666667	3,95867768595041	0	0	1	0	0	0	0	0	0	0	25
1	0	72,8666666666667	32,75	2,22493638676845	1	0	0	1	0	0	1	0	0	0	24
1	0	20	8,63333333333333	2,31660231660232	0	0		0	1	0	0	1	1	1	55
1	0	30,1833333333333	7,61666666666667	3,96280087527352	0	0	1	0	0	0	0	1	1	0	35
0	1	52,4333333333333	25,5666666666667	2,05084745762712	1	0	0	1	0	1	0	0	0	1	77
1	0	83,8333333333333	15,8166666666667	5,30031612223393	1	0	1	1	0	1	0	1	0	1	63
1	0	20,9166666666667	9,86666666666667	2,11993243243243	0	0	0	0	0	0	0	0	1	0	54
1	0	26,7666666666667	9,35	2,86274509803922	0	0	1	0	0	0	0	1	0	0	41
1	0	37,2	18,7166666666667	1,98753339269813	0	0	0	0	0	0	1	1	1	0	45
1	0	35,05	22,4166666666667	1,5635687732342	0	0	1	0	0	0	1	1	1	0	45
1	0	25,0166666666667	8,91666666666667	2,80560747663551	0	0	0	0	1	0	0	1	0	0	28
1	0	38,5333333333333	7,86666666666667	4,89830508474576	0	0	1	0	1	0	0	0	0	0	30
0	1	34,3666666666667	15,0833333333333	2,27845303867403	0	0	0	0	0	0	1	1	1	1	52
0	1	36,7166666666667	22,8833333333333	1,60451565914057	0	0	0	0	1	0	0	0	0	0	63
0	1	53,2666666666667	58,7166666666667	,907181379506103	1	0	1	1	0	0	1	1	1	1	48
1	0	49,5333333333333	14,3833333333333	3,44380069524913	0	0	1	0	0	0	1	1	1	1	68
1	0	32,6333333333333	13,6	2,39950980392157	0	0	0	0	0	0	0	1	1	0	62
0	1	172,05	81,55	2,10974862047823	0	1	0	1	0	1	1	1	0	0	18
0	1	74,6166666666667	45,1333333333333	1,65324963072378	1	0	0	0	1	1	0	0	1	1	57
1	0	48,8	33,8	1,44378698224852	0	0	1	0	0	1	0	1	1	0	44
1	0	29,15	10,5833333333333	2,75433070866142	0	0	1	0	0	0	0	0	1	1	60
1	0	40,6333333333333	16,75	2,42587064676617	0	0	1	0	1	0	0	1	1	1	24
1	0	31,0833333333333	15,4333333333333	2,01403887688985	0	0	1	0	1	0	0	1	1	1	41
1	0	92,3666666666667	38,9333333333333	2,37243150684932	0	0	0	0	0	1	0	0	1	0	62
1	0	32	14,3	2,23776223776224	0	0	1	0	0	0	1	1	1	0	62
0	1	71,8166666666667	40,1833333333333	1,78722521775197	1	0	1	1	0	1	0	1	0	1	58
1	0	44,9333333333333	15,75	2,85291005291005	0	0	1	0	0	0	0	0	1	1	50
[truncated: 3,952 more rows]
